# Supplementary material for: Single-cell and bulk transcriptomics of the liver reveals potential targets of NASH with fibrosis
Source: Sci Rep. 2021 Sep 29;11:19396. doi: 10.1038/s41598-021-98806-y (PMC8481490; doi:10.1038/s41598-021-98806-y)
Supplement: Supplementary file 2 — Supplementary Information 2. [file 41598_2021_98806_MOESM2_ESM.xlsx]

## Sheet: Suppl. Table 1
Supplementary Table 1: Regulon activity scores (RAS) for each regulon across different human mesenchymal cell types and hepatocytes.
Regulon (nGene)	aHSCs	qHSCs	VSMCs	Mesothelial cells	Hepatocytes
AHR (211g)	-0.013522	-0.270438	-1.34205	1.00927	-0.670609
ASCL2 (6g)	1.69978	0.0795336	-0.695028	0.393131	-1.17197
ATF3 (2527g)	0.0742028	0.574763	0.233379	0.564298	-1.99707
ATF4 (629g)	0.265609	0.420832	0.0856969	0.627278	-1.99824
ATF6 (358g)	0.0867968	-0.0101839	-0.446893	1.53348	-1.5209
ATF6B (169g)	0.817017	0.473409	-0.0810153	-0.137666	-1.86036
BACH1 (587g)	0.177335	-0.20543	-0.379379	1.63513	-1.43699
BACH2 (197g)	1.01735	-0.322453	-0.487986	1.20622	-1.47124
BCL6B (8g)	0.825041	-0.462726	-0.375615	-0.449789	-1.12023
BHLHE40 (829g)	-0.0273977	0.310758	0.886227	-0.462504	-1.70509
BRF2 (663g)	0.527484	0.413574	-0.278351	0.929852	-1.87806
CEBPA (387g)	-0.337547	-0.556728	-0.620145	-0.132175	2.0104
CEBPB (3540g)	-0.279627	0.368337	-1.18309	0.847	-1.02488
CEBPD (868g)	0.673414	0.00994518	-0.395503	1.24945	-1.67618
CEBPG (203g)	-0.384233	-0.502533	-0.650074	-0.012466	1.99467
CEBPZ (698g)	0.171747	0.0992569	-0.454096	1.46964	-1.58322
CREB1 (383g)	-0.268096	0.836122	0.55571	-0.921235	-1.33637
CREB3 (833g)	0.810822	0.0135042	-0.50495	1.25613	-1.58414
CREB3L1 (1319g)	1.58811	-0.0855686	-0.554039	0.513552	-1.37566
CREB3L2 (18g)	-0.326142	0.456543	1.64943	-0.450148	-1.32739
CREB5 (423g)	0.452523	-0.0882772	-0.378935	1.37488	-1.63626
CREBL2 (109g)	0.0606791	-0.169442	-0.235798	1.07318	-1.68621
CREM (1029g)	-0.0307815	0.499862	0.764744	-0.523014	-1.70414
CUX1 (191g)	0.0348605	-0.318128	-0.497679	1.92926	-0.940583
E2F1 (1013g)	0.0300008	0.595068	-0.0589047	0.783198	-1.92323
E2F2 (298g)	-0.248235	0.195573	-0.104115	-0.108125	-1.42359
E2F8 (646g)	-0.0823666	-0.0987767	-0.241255	1.68423	-1.43482
EGR1 (109g)	0.30766	0.587133	0.363545	0.39862	-2.03197
EGR3 (458g)	0.91224	-0.0376587	-0.0806295	0.307949	-1.86586
ELF1 (1289g)	0.314854	-0.0982187	-0.573773	0.857786	-1.61063
ELK3 (690g)	1.45339	-0.0332052	-0.520588	0.35245	-1.55001
EN1 (41g)	0.279644	0.602815	1.3282	-1.48767	-0.761351
EOMES (279g)	-0.398017	-0.343406	-0.402324	-0.470827	-0.424925
ESRRA (1187g)	0.128125	-0.627268	-1.25992	1.52813	0.681542
ETS1 (1111g)	0.305613	0.125222	-0.207312	-0.382082	-1.45196
ETS2 (1937g)	0.00887805	-0.260186	-0.880273	1.88273	-0.782117
ETV4 (10g)	0.962907	-0.295142	-0.26811	-0.798198	-1.0651
FEV (35g)	1.7496	-0.479037	-0.0876342	0.0939334	-1.3009
FLI1 (223g)	0.835496	-0.0544136	-0.592799	-0.613342	-1.10676
FOS (495g)	0.162559	0.848046	0.371808	-0.0671642	-1.93173
FOSB (402g)	0.336894	0.0672062	-0.0243673	0.733567	-1.92112
FOSL1 (356g)	0.773241	-0.266107	-0.454892	1.21792	-1.59278
FOSL2 (485g)	0.149181	-0.194326	-0.0847292	1.12534	-1.75689
FOXA1 (462g)	-0.367472	-0.450806	-0.489712	-0.275282	2.03517
FOXA2 (13g)	-0.353786	-0.271774	-0.435715	-0.471192	2.03408
FOXA3 (263g)	-0.360278	-0.511041	-0.588622	-0.0484487	2.00371
FOXC1 (18g)	-0.137559	0.567245	1.427	-0.723098	-1.42049
FOXF1 (25g)	-0.585013	1.36761	0.900272	-0.966399	-0.985262
FOXN3 (94g)	-0.699282	0.490633	-0.893714	-0.754609	0.16104
FOXO1 (85g)	-0.439671	-0.446528	-0.305211	-0.426796	2.03847
FOXO3 (25g)	-0.811753	-0.0691096	0.123619	-0.637662	-0.515293
FOXP1 (88g)	0.443181	0.179594	0.288644	0.404724	-2.0105
FOXP2 (13g)	0.0615811	-0.251492	0.36321	-1.35465	1.65561
FOXP3 (51g)	-0.435395	1.13759	0.680929	-0.259448	-1.64674
GATA1 (172g)	-0.19723	-0.013089	-0.326532	-0.31959	-1.05256
GATA2 (281g)	1.47165	0.460267	-0.166655	-0.385132	-1.55433
GATA3 (21g)	0.585165	-0.117927	-0.403903	-0.861612	-0.908443
GATA6 (6g)	1.18654	-0.405134	-0.716306	1.30669	-1.05095
GLI3 (16g)	-0.172791	-0.502991	-0.61499	1.92957	-0.773081
GRHL2 (18g)	-0.059406	0.620399	0.759562	-0.962178	-1.41301
GSX2 (86g)	1.99723	-0.399994	-0.719768	-0.0795555	-0.463546
HEY1 (8g)	0.312929	0.561264	1.08353	-0.153078	-1.84073
HIC1 (10g)	1.68767	0.182888	-0.459431	0.0883998	-1.37232
HIF1A (324g)	0.183981	0.110143	-0.188472	1.34769	-1.73814
HIVEP2 (13g)	0.505938	-0.313931	-0.422503	0.596983	-1.60511
HLF (1397g)	-0.394073	-0.478875	-0.644397	-0.108021	2.01009
HNF4A (2226g)	-0.405368	-0.498029	-0.571619	-0.11705	2.01666
HNF4G (17g)	-1.03019	-0.280826	-0.718724	-0.389812	0.846316
HOXA9 (27g)	0.0624876	-0.505015	0.27419	-1.63279	0.465902
HOXB2 (16g)	-0.112605	1.14053	1.02155	-0.730066	-1.44696
HOXC5 (5g)	0.461281	-0.389032	-0.566208	1.74565	-1.1181
HOXC8 (22g)	0.929274	0.555998	0.405128	0.263971	-1.87495
HOXC9 (45g)	0.237376	-1.34572	1.1572	1.02182	-0.83222
HSF1 (5g)	0.617991	1.06772	0.641162	-0.851177	-1.52957
HSF2 (16g)	1.92421	-0.237945	-0.699219	-0.0500499	-0.862463
IKZF1 (386g)	-0.278549	-0.341004	-0.472271	-0.479794	-0.462769
IRF1 (362g)	0.96877	0.256354	0.0139416	-0.1211	-1.85436
IRF3 (438g)	0.430951	-0.0122519	-0.68368	1.33172	-1.53444
JUN (730g)	0.127255	0.828593	0.218024	0.0581814	-1.93651
JUNB (18g)	0.0161526	0.784221	0.744536	-0.222693	-1.86665
JUND (1959g)	0.32133	-0.283278	-0.424856	1.25122	-1.59342
KDM5B (329g)	0.773667	0.024799	-0.573973	1.21738	-1.60124
KLF10 (10g)	-0.194824	0.766036	0.641524	-0.512633	-1.66455
KLF15 (361g)	-0.570711	-0.425729	-0.737881	-0.192517	1.97712
KLF2 (13g)	-0.0688288	0.585517	0.956065	-0.0206973	-1.88441
KLF3 (13g)	0.517761	-0.52252	-0.984872	0.72139	-1.07678
KLF4 (254g)	0.951676	0.0870714	0.0138192	0.621498	-1.90919
KLF9 (88g)	-0.848736	-0.513225	-0.423033	-0.649508	1.69266
LHX2 (101g)	1.81913	0.00923881	-0.724158	0.136689	-1.055
LHX9 (44g)	1.17677	-0.537864	-0.798493	1.17435	-1.1376
MAFA (30g)	1.67814	0.435265	-0.164876	-0.566585	-1.27889
MAFB (7g)	1.51608	-0.414025	-0.710017	0.924037	-1.04925
MAFF (22g)	-0.112119	0.532434	0.99654	-0.366158	-1.75514
MAFG (213g)	0.460681	0.0129434	-0.272784	1.31045	-1.71843
MAX (476g)	0.589835	0.389068	-0.113283	-0.504464	-1.62422
MAZ (405g)	0.384436	0.363822	0.0695314	-0.0303104	-1.87766
MECOM (12g)	1.01964	-0.199605	-0.653177	-1.01913	1.44888
MEF2C (1310g)	-0.184269	1.13113	0.9182	-0.765893	-1.45865
MSC (12g)	1.11292	0.976139	-0.108294	-0.811669	-1.43738
MXD4 (152g)	0.344798	-0.234744	-0.527903	1.30105	-1.55169
MXI1 (1035g)	0.0855681	0.120419	-0.444567	1.5814	-1.50151
MYBL2 (18g)	-0.383679	0.25452	-0.254623	1.21145	-1.6207
MYC (660g)	0.109625	0.881407	0.529573	-0.548816	-1.74233
NFATC2 (88g)	0.872429	0.0445737	0.318412	0.136331	-1.94604
NFE2 (16g)	-0.545877	-0.492457	-0.247029	-0.469647	-0.270946
NFE2L3 (417g)	1.09939	-0.0593815	-0.586474	1.02152	-1.54761
NFKB1 (223g)	0.873766	-0.172805	-0.567594	0.459402	-1.61884
NFKB2 (18g)	0.185038	-0.523973	-0.471411	0.625158	-1.33236
NHLH1 (6g)	0.477095	0.159809	-0.433774	-0.716075	-1.14252
NR1H3 (15g)	1.03106	-0.494457	0.431756	-1.77289	0.542343
NR1H4 (541g)	0.612609	-0.238905	-0.837798	-0.7292	1.74164
NR1I2 (351g)	-0.420418	-0.451674	-0.512098	-0.182239	2.02759
NR1I3 (572g)	-0.374832	-0.464947	-0.522753	-0.179711	2.02581
NR2C2 (215g)	-0.0723309	-0.0330894	0.789132	-0.383383	-1.59565
NR2F1 (44g)	1.47886	-0.167757	-0.684542	0.656825	-1.37014
NR2F2 (23g)	0.620932	1.21928	0.177374	-0.605043	-1.63703
NR2F6 (759g)	-0.0897661	-0.713497	-0.930274	0.517097	1.75063
NR3C1 (2234g)	0.242904	0.999077	-0.929732	0.237622	-1.47302
NR5A2 (174g)	-0.428091	-0.43501	-0.47357	-0.252711	2.03491
ONECUT2 (5g)	-0.420699	-0.342044	-0.359668	-0.504365	2.03794
OVOL2 (5g)	1.13265	0.257858	-0.684383	0.772912	-1.60296
PBX3 (177g)	0.930841	0.126929	-0.409322	0.905618	-1.75738
PITX1 (23g)	-0.2475	1.34115	0.485122	-0.236628	-1.658
PLAG1 (16g)	0.179157	-0.492502	-0.471376	-0.699447	-0.464678
POU3F2 (11g)	-0.318154	1.1423	0.876332	-0.443333	-1.58754
PPARA (1391g)	-0.299257	-0.57855	-0.746931	0.192545	1.93165
REL (776g)	0.395239	-0.285732	-0.37814	0.460501	-1.57726
REST (351g)	0.107676	0.567846	-0.131164	0.795577	-1.91859
RFX4 (20g)	-0.520238	-0.310144	-0.292244	-0.530122	-0.377981
RORB (14g)	1.93681	-0.234151	-0.682705	0.0473951	-0.812944
RUNX1 (247g)	1.319	0.103414	-0.52837	-0.0138588	-1.57649
RUNX2 (373g)	-0.273489	-0.36641	-0.446883	-0.579534	-0.364146
RUNX3 (318g)	-0.41568	-0.379452	-0.367073	-0.405166	-0.472498
RXRA (2062g)	-0.321611	-0.52894	-0.723423	0.0124761	1.97953
SNAI2 (5g)	1.46695	0.766631	-0.274719	-0.372119	-1.42087
SOX10 (45g)	1.11892	0.823499	0.141125	-0.82623	-1.5166
SOX17 (14g)	1.55046	-0.211829	-0.301942	-0.68921	-1.15472
SOX18 (161g)	1.31124	0.239036	-0.344289	-0.474912	-1.50839
SOX2 (20g)	-0.171908	0.744465	1.19242	0.147751	-1.71243
SOX4 (8g)	0.792251	0.951964	-0.82473	0.40157	-1.5965
SOX5 (11g)	-0.383614	1.51974	0.85347	-0.647063	-1.16872
SOX8 (96g)	1.74051	0.089999	-0.479062	-0.385316	-1.23068
SP5 (12g)	0.18191	-0.408715	-0.795762	1.75122	-1.01023
SPI1 (994g)	-0.0295489	-0.356715	-0.588451	-0.121332	-0.85023
SPIC (261g)	-0.191082	-0.438274	-0.324271	-0.7617	-0.285773
SREBF1 (22g)	1.03097	-0.305211	-0.588862	0.585605	-1.56401
STAT1 (809g)	0.791987	-0.190103	-0.908132	0.946089	-1.41813
STAT2 (256g)	1.47601	-0.466305	-0.832423	0.369892	-1.17484
STAT4 (9g)	-0.288504	-0.442496	-0.477585	-0.428635	-0.399771
TBX18 (11g)	1.70914	0.325787	-0.502075	-0.0623959	-1.29897
TBX21 (123g)	-0.36895	-0.365602	-0.353381	-0.62935	-0.3107
TCF4 (15g)	1.01577	1.15448	-0.109277	-0.869063	-1.35683
TEAD2 (10g)	0.0178153	1.28961	0.720623	-0.982461	-1.33071
TEAD3 (438g)	0.547943	0.887754	0.716168	-0.591953	-1.73695
TFAP2D (40g)	0.778757	0.0729238	0.114967	-0.639596	-1.56218
TFCP2L1 (29g)	0.0222913	0.139363	0.424054	-0.323021	-1.65801
TFDP1 (13g)	0.114955	0.495022	1.31274	-1.40425	-0.934562
TFEC (395g)	0.0323984	-0.224909	-0.404302	-0.47272	-0.877588
TGIF1 (7g)	1.9342	-0.0496417	-0.141324	-0.960631	-0.452149
TWIST1 (321g)	1.64346	-0.187895	-0.486695	0.447527	-1.34987
TWIST2 (10g)	1.84015	-0.496752	-0.667889	0.408908	-0.830162
USF1 (261g)	0.364029	1.02594	0.230909	-0.332134	-1.83199
USF2 (340g)	0.37646	-0.313959	-1.10485	1.54274	-0.969149
WT1 (451g)	0.410352	-0.426181	-0.55536	1.81844	-0.98212
XBP1 (990g)	-0.12228	-0.591159	-1.07757	0.492003	1.74236
YY1 (2773g)	0.182301	0.20001	-0.667225	1.38855	-1.53784
ZBTB33 (10g)	1.54149	0.600574	-0.346543	-0.112061	-1.43899
ZBTB7A (10g)	-0.377694	-0.00426452	0.0124637	-0.469071	-1.04454
ZEB1 (15g)	-0.279357	0.996477	1.13786	-0.891713	-1.31084
ZNF222 (5g)	1.71352	-0.35139	-0.623929	0.618161	-1.03109
ZNF596 (4g)	0.741555	-0.631639	-0.929063	1.64013	-0.694147
ZNF611 (47g)	-0.0448535	-0.251282	-0.989283	1.596	-0.980129
ZNF808 (10g)	0.273435	0.321484	0.187022	1.1057	-1.88794
ZNF831 (13g)	-0.445803	-0.447011	-0.424976	-0.457355	-0.260491
ZNF91 (266g)	0.764536	0.473663	-0.454265	0.433062	-1.84476
ZXDA (9g)	-0.536905	0.85166	1.25529	-1.54727	-0.101825

## Sheet: Suppl. Table 2
Supplementary Table 2: Regulon activity scores (RAS) for each regulon across different mouse mesenchymal cell types.
Regulon (nGene)	FB	VSMC	HSC_healthy	HSC_CCl4_72h	HSC_CCL4_6wk
Alx3 (12g)	1.77284	-0.212131	-0.516279	-0.516707	-0.527727
Arid5a (26g)	-0.0852499	1.73533	-0.354515	-0.738497	-0.557064
Arid5b (90g)	-0.139334	-1.43503	-0.302288	0.752604	1.12405
Arnt (13g)	0.843424	0.98296	-0.173596	-1.507	-0.145793
Atf1 (141g)	0.250947	1.47108	0.0109078	-1.23478	-0.498148
Atf3 (569g)	-0.591754	1.33827	0.00712309	-1.26418	0.510538
Atf4 (813g)	0.024963	0.0444982	0.373546	-1.59259	1.14958
Atf6 (40g)	-0.934256	-0.459384	1.24387	-0.74904	0.898812
Atf6b (7g)	0.153941	1.50435	0.171844	-0.848004	-0.982133
Atf7 (15g)	0.966822	1.18754	-0.532248	-0.978514	-0.643602
Bach1 (83g)	1.60805	0.290939	-0.558211	-0.914409	-0.426368
Bach2 (17g)	0.764653	0.756019	0.254191	-1.66334	-0.111527
Barx2 (40g)	1.35312	0.701269	-1.10313	-0.412669	-0.53859
Batf3 (37g)	1.41661	-1.02539	0.178907	-0.896311	0.326187
Bcl3 (384g)	-1.24955	-0.878104	0.982488	0.419999	0.725169
Bclaf1 (593g)	0.292872	1.23072	0.206627	-1.52086	-0.209356
Bdp1 (9g)	0.797561	0.138859	0.901408	-1.56825	-0.269578
Bhlhe40 (281g)	0.0688991	-0.111232	-0.0222694	-1.37843	1.44303
Bmyc (2142g)	-0.649217	-1.27208	0.0259851	1.23362	0.661697
Brca1 (171g)	0.130185	1.45536	0.296099	-0.881706	-0.999942
Brf1 (88g)	1.0642	0.952052	-0.0508579	-1.09913	-0.866264
Brf2 (17g)	-0.246658	1.68706	-0.71416	-0.762656	0.0364174
Cebpa (72g)	1.76127	-0.613417	-0.41581	-0.567007	-0.165041
Cebpb (2079g)	-1.06998	-0.337811	1.16241	-0.701852	0.947231
Cebpd (283g)	0.225794	-1.49075	0.761286	-0.462407	0.966077
Cebpg (166g)	1.6317	0.156877	-0.223917	-0.921513	-0.643143
Cebpz (56g)	0.892321	1.2733	-0.61688	-0.737993	-0.810743
Cers4 (64g)	-1.3236	-0.39314	1.35968	-0.12235	0.479404
Chd1 (20g)	0.22909	0.631389	1.10313	-1.4313	-0.532306
Clock (63g)	1.64116	-0.207479	-0.140711	-1.09807	-0.194907
Cnot3 (33g)	0.223275	-1.62963	0.543929	-0.12857	0.990995
Creb1 (37g)	-0.611563	-0.183551	1.63304	-0.954889	0.116967
Creb3 (330g)	0.876568	-1.6536	0.691056	-0.0463935	0.132371
Creb3l1 (1785g)	1.36835	-1.2757	-0.54574	0.449842	0.00324189
Creb5 (20g)	1.77867	-0.391689	-0.626661	-0.356239	-0.404086
Crem (67g)	0.0334938	1.70703	-0.752831	-0.617117	-0.370578
Ctcf (625g)	-0.34985	1.22825	0.384769	0.211971	-1.47514
Cux1 (12g)	-0.559363	0.672011	-0.178866	-1.23206	1.29828
Dbp (14g)	-0.905026	1.66974	-0.38521	0.103914	-0.483423
Ddit3 (260g)	-0.00577564	-1.26103	0.850325	-0.68619	1.10267
Dlx5 (7g)	1.78616	-0.373461	-0.487194	-0.510322	-0.415182
Dnmt3a (19g)	0.302418	0.213967	1.35854	-1.29765	-0.577268
E2f1 (962g)	1.06722	0.848218	-0.610157	0.0246349	-1.32991
E2f2 (121g)	-0.248168	0.69228	1.35579	-0.924359	-0.875539
E2f3 (110g)	0.213327	1.65947	-0.479311	-0.693675	-0.699809
E2f4 (189g)	0.253616	1.24345	0.536583	-1.14667	-0.886978
E2f5 (134g)	0.415972	0.512347	-0.710281	1.12309	-1.34113
E2f6 (27g)	1.28344	0.827245	-0.399568	-1.0053	-0.705817
E2f7 (419g)	0.733875	0.638784	-0.354712	0.588627	-1.60657
E2f8 (382g)	0.386986	1.22527	-0.374934	0.23072	-1.46804
Ebf2 (8g)	1.70348	0.100245	-0.647239	-0.593368	-0.563119
Egr1 (1243g)	0.138135	-1.17134	0.604946	-0.822982	1.25124
Egr2 (105g)	-0.941369	-0.677991	0.304175	-0.263486	1.57867
Egr4 (6g)	0.26318	1.64129	-0.502177	-0.673472	-0.728816
Elf1 (388g)	-0.144197	-0.241853	1.2659	-1.42256	0.542708
Elf2 (27g)	0.119628	1.44574	0.326237	-0.947559	-0.944046
Elf4 (22g)	1.68953	0.140526	-0.538055	-0.67428	-0.617722
Elk1 (31g)	0.467777	-1.13977	0.687274	-1.01005	0.994769
Elk3 (72g)	0.240066	0.37573	1.05447	-1.63962	-0.0306484
Elk4 (236g)	-0.854886	-1.09005	1.19993	-0.0538919	0.798895
Ep300 (49g)	0.701361	0.870376	0.597702	-1.22624	-0.943199
Erf (142g)	0.232657	1.6214	-0.280402	-0.779135	-0.794519
Esrra (82g)	-0.498561	1.67346	-0.135393	-0.962676	-0.076828
Ets1 (2239g)	-1.14146	-0.840767	1.19333	0.0374053	0.751489
Ets2 (32g)	-1.12566	-0.911772	1.1313	0.128105	0.778024
Etv3 (40g)	-0.601591	1.39221	0.273222	-1.2597	0.195863
Etv4 (11g)	-0.288663	-0.728377	-0.168166	-0.559678	1.74488
Etv5 (42g)	1.01777	-1.29577	0.776977	-0.777197	0.278215
Etv6 (29g)	0.683853	1.22649	-0.141567	-1.35542	-0.41335
Ezh2 (1125g)	-0.091648	1.15665	-0.0920924	0.555657	-1.52857
Fiz1 (26g)	-0.431948	1.1122	-0.824806	-0.898722	1.04328
Fli1 (57g)	-0.857689	0.786653	1.20336	-1.0936	-0.0387265
Fos (977g)	0.0569124	0.892459	0.362141	-1.70673	0.39522
Fosb (184g)	-0.487288	-0.13913	1.13768	-1.33224	0.820977
Fosl1 (336g)	-0.263334	-0.708282	1.41851	-1.03492	0.588027
Fosl2 (477g)	0.570691	1.04049	-0.509077	-1.47982	0.377716
Foxa1 (6g)	0.676697	1.39846	-0.525091	-1.00881	-0.541261
Foxc1 (76g)	-0.0641192	1.74692	-0.569994	-0.549268	-0.563537
Foxc2 (73g)	-0.375992	1.78614	-0.47852	-0.51772	-0.413908
Foxd1 (7g)	1.16122	1.02718	-0.736348	-0.729467	-0.722588
Foxf1 (44g)	-1.10735	-1.0307	1.02374	0.411284	0.703027
Foxf2 (40g)	1.71306	0.0691166	-0.62873	-0.584964	-0.56848
Foxg1 (8g)	1.41866	-1.10041	-0.74259	0.472004	-0.0476734
Foxj3 (33g)	0.762044	-0.281109	0.752011	-1.62013	0.387187
Foxl1 (29g)	0.232672	1.61194	-0.924574	-0.646368	-0.273667
Foxl2 (16g)	0.914549	1.25914	-0.74177	-0.753005	-0.678915
Foxn3 (24g)	-0.863681	-1.13201	0.10556	0.649118	1.24101
Foxn4 (8g)	0.266566	1.27606	0.195552	-0.256007	-1.48217
Foxo1 (50g)	1.78431	-0.478924	-0.381571	-0.547279	-0.376532
Foxo3 (36g)	1.06745	0.33311	0.385858	-1.6021	-0.18431
Foxo4 (14g)	0.924015	1.20544	-0.380882	-0.972529	-0.77604
Foxp1 (396g)	1.69809	0.0604687	-0.729114	-0.354492	-0.674953
Foxp2 (276g)	1.76542	-0.18425	-0.619	-0.440502	-0.521669
Foxp4 (5g)	-1.14804	-0.724968	-0.0947652	1.309	0.658771
Foxq1 (17g)	1.28915	0.866433	-0.558553	-0.789584	-0.807444
Gabpa (44g)	0.484929	0.299583	0.815501	-1.73007	0.130057
Gabpb1 (28g)	0.392836	0.664263	0.99002	-1.42911	-0.618006
Gata5 (7g)	-0.470592	-0.553466	-0.629026	1.75126	-0.0981745
Gata6 (18g)	0.780095	-1.45374	-0.634926	0.557429	0.751147
Gbx1 (17g)	1.64894	-0.11021	-1.00117	-0.0217761	-0.515783
Gfi1 (7g)	-0.543312	-0.0385434	0.559986	-1.29089	1.31276
Glis2 (98g)	1.72672	-0.84806	-0.459831	-0.203447	-0.215383
Gmeb1 (11g)	0.539482	1.07393	0.122502	-1.58696	-0.148947
Gtf2f1 (149g)	0.331858	1.21651	0.514898	-1.12194	-0.941324
Gtf2ird1 (14g)	0.125665	1.68337	-0.472479	-0.798789	-0.537762
Gtf3a (12g)	1.65907	0.192713	-0.793465	-0.631024	-0.427292
Gtf3c2 (14g)	0.983279	1.13963	-0.323514	-0.973293	-0.826102
Hand1 (16g)	1.68097	0.111775	-0.837691	-0.43244	-0.522612
Hcfc1 (125g)	1.02949	0.798213	0.224891	-1.29636	-0.756236
Hdac2 (504g)	1.15691	0.772294	0.0927472	-1.0897	-0.93225
Hes5 (8g)	-0.101286	1.74972	-0.4356	-0.644974	-0.567864
Hes6 (36g)	-0.595672	-0.0798563	-0.864949	-0.152833	1.69331
Hic1 (139g)	1.21264	-1.502	0.204111	-0.295178	0.38042
Hif1a (109g)	0.737315	1.3055	-0.5723	-1.14956	-0.320953
Hivep1 (20g)	-0.853864	-0.813955	1.56229	-0.231908	0.337437
Hivep2 (63g)	-0.834681	-1.01766	0.989972	-0.245491	1.10786
Hivep3 (9g)	1.35122	-0.915864	-0.939235	0.655854	-0.151972
Hmx2 (5g)	0.0903019	1.51004	0.198689	-1.06366	-0.735367
Hnf4a (45g)	1.77985	-0.292718	-0.472321	-0.572313	-0.442501
Hoxa2 (14g)	1.5183	-0.96182	0.019547	-0.837282	0.261259
Hoxa4 (14g)	-1.30433	0.292386	1.26413	-0.666187	0.414001
Hoxa5 (84g)	1.63827	0.273618	-0.730738	-0.660063	-0.52109
Hoxa6 (26g)	1.77358	-0.262188	-0.627626	-0.417156	-0.466614
Hoxa7 (63g)	1.78299	-0.492955	-0.359342	-0.55399	-0.376704
Hoxb2 (35g)	1.50191	0.553057	-0.785153	-0.546217	-0.723593
Hoxb5 (45g)	-1.5216	-0.400752	1.06407	0.537698	0.320576
Hoxb6 (47g)	1.65289	0.235766	-0.730164	-0.51535	-0.643145
Hoxc4 (24g)	1.77413	-0.239885	-0.583356	-0.440057	-0.510835
Hoxc5 (16g)	0.839972	1.31357	-0.805125	-0.597869	-0.750544
Hoxc6 (23g)	1.77354	-0.228651	-0.474936	-0.58151	-0.488438
Hoxc8 (72g)	1.69701	-0.0771995	-0.746582	-0.73289	-0.140337
Hoxc9 (29g)	1.76419	-0.482544	-0.638629	-0.463294	-0.179722
Hsf1 (41g)	0.531838	1.14824	0.0588097	-1.53404	-0.204854
Hsf4 (26g)	0.465601	-1.53928	-0.248786	0.172611	1.14985
Irf1 (876g)	-0.970035	-0.936001	1.21985	-0.136215	0.8224
Irf2 (302g)	-0.650351	-1.0829	0.899111	-0.372888	1.20703
Irf5 (71g)	-0.498116	-1.36824	0.945538	-0.0695826	0.990405
Irf7 (1905g)	-0.896779	-1.19818	0.792847	0.274354	1.02776
Irf8 (756g)	-0.932883	-1.15891	0.804516	0.249384	1.03789
Irf9 (401g)	-0.695661	-1.18002	0.697397	-0.0975502	1.27583
Isl1 (7g)	1.70641	-0.0362398	-0.82083	-0.262827	-0.586516
Jun (1015g)	-0.0159999	-0.672079	1.12873	-1.26362	0.822969
Junb (1018g)	-0.480408	0.312019	0.88083	-1.50561	0.793172
Jund (2073g)	1.7445	-0.512719	-0.687557	-0.0810231	-0.463197
Kdm5a (172g)	-1.05097	-0.13387	1.51348	-0.680517	0.351877
Kdm5b (97g)	0.965036	1.08407	-0.163981	-1.15439	-0.730734
Klf10 (33g)	1.25091	-0.536609	0.286489	-1.38482	0.384028
Klf11 (51g)	-1.56011	1.05137	-0.0284163	-0.128669	0.665828
Klf15 (102g)	-0.489738	-0.907954	0.770112	-0.722012	1.34959
Klf16 (5g)	-1.28194	0.465562	1.2491	-0.709311	0.276584
Klf2 (127g)	-0.250708	1.72158	-0.318427	-0.898609	-0.253832
Klf3 (439g)	1.75658	-0.118596	-0.484465	-0.563068	-0.590446
Klf4 (216g)	1.69741	0.11823	-0.577542	-0.668235	-0.56986
Klf6 (95g)	-0.762536	-0.574794	1.08674	-0.843144	1.09374
Klf7 (8g)	-1.67017	0.706548	0.788477	-0.105157	0.280302
Klf9 (262g)	0.167098	-0.452019	-0.346869	-0.997091	1.62888
Lbx1 (5g)	-1.26915	1.10254	0.591353	-0.818083	0.39334
Lef1 (13g)	-0.336539	1.78525	-0.481583	-0.481194	-0.485938
Lhx1 (17g)	-0.314858	1.78295	-0.522436	-0.503441	-0.442216
Lhx4 (10g)	1.75232	-0.127317	-0.67798	-0.423074	-0.523949
Lhx9 (26g)	1.74741	-0.244755	-0.753228	-0.236022	-0.513406
Lmx1b (5g)	1.51146	0.539551	-0.654291	-0.596226	-0.800494
Maf (251g)	1.16636	-1.04756	-0.880615	-0.107223	0.869045
Maff (189g)	1.68156	-0.512718	-0.447054	-0.834783	0.113
Mafg (22g)	-0.603513	0.48402	0.671293	-1.45882	0.907025
Mafk (57g)	-0.724431	1.50481	0.3002	-1.05836	-0.0222231
Max (242g)	0.278469	0.552992	0.551257	-1.7769	0.394187
Maz (248g)	0.871395	1.29108	-0.626552	-0.738777	-0.797143
Mbd1 (11g)	-1.00362	-0.808404	1.33533	-0.232037	0.708729
Mef2a (124g)	-0.505063	1.67204	0.0853664	-0.906987	-0.345359
Mef2c (970g)	-0.489178	1.78814	-0.433838	-0.45279	-0.412335
Mef2d (10g)	-0.435901	1.74441	-0.12761	-0.753983	-0.426913
Meis1 (96g)	1.75285	-0.113394	-0.648649	-0.534511	-0.456296
Meis2 (6g)	1.76581	-0.199833	-0.542566	-0.621074	-0.402335
Meox2 (12g)	1.77725	-0.341364	-0.636617	-0.39135	-0.407923
Mesp2 (9g)	1.46018	0.63426	-0.682703	-0.744669	-0.667067
Mga (56g)	0.903849	-0.121265	0.243084	-1.64933	0.623666
Mnt (12g)	-0.391217	-0.705262	0.990675	-1.03396	1.13976
Msx1 (21g)	1.19473	0.988604	-0.696129	-0.792501	-0.694708
Msx2 (8g)	-0.326765	1.75681	-0.73313	-0.463596	-0.233319
Mxi1 (32g)	1.64783	0.250436	-0.702169	-0.680373	-0.515729
Mybl1 (22g)	-0.77428	-0.658452	1.33967	0.810693	-0.717631
Myc (328g)	-0.400411	-0.848908	0.673275	-0.82997	1.40601
Mycn (9g)	-1.22138	1.12149	0.744063	-0.816743	0.172574
Nelfe (360g)	0.703323	1.4112	-0.583242	-0.740385	-0.790895
Nf1 (32g)	0.533191	0.837442	0.458568	-1.66664	-0.162561
Nfat5 (20g)	-0.611154	-1.38771	0.276986	1.12701	0.594865
Nfatc1 (49g)	1.67153	-1.00439	-0.0883027	-0.184841	-0.393999
Nfatc4 (43g)	0.179359	1.64208	-0.907912	-0.578887	-0.334641
Nfe2l2 (143g)	0.585008	-0.856796	0.585209	-1.28189	0.968474
Nfic (7g)	0.103222	-1.69857	0.893099	0.524354	0.177891
Nfil3 (553g)	1.62666	0.150054	-0.7625	-0.850419	-0.163798
Nfix (14g)	1.6262	-1.03003	-0.435505	0.134081	-0.294743
Nfkb1 (262g)	-0.807858	-1.18596	1.17137	0.0717083	0.750737
Nfkb2 (172g)	-0.942877	-1.04425	1.2582	0.0713687	0.657559
Nfyb (72g)	-0.545603	1.30319	0.772916	-0.42219	-1.10832
Nfyc (25g)	1.15955	0.907994	-0.194991	-1.07723	-0.79532
Nhlh1 (8g)	-1.56364	0.621772	1.00031	-0.317425	0.258984
Npdc1 (5g)	1.25157	-1.52053	-0.162651	0.184533	0.247072
Nr1d1 (11g)	-0.7588	-1.17203	1.34147	0.491345	0.0980076
Nr1h3 (12g)	1.74452	-0.0633042	-0.641463	-0.501936	-0.537813
Nr1h4 (20g)	-0.923178	-1.22684	0.91336	0.470506	0.766155
Nr2c1 (33g)	1.5692	0.175642	-0.288084	-1.15422	-0.302538
Nr2c2 (130g)	0.108599	1.03907	0.719695	-1.50248	-0.36488
Nr2f6 (33g)	-1.48346	1.25112	0.151361	0.362871	-0.281883
Nr3c1 (466g)	-0.545493	-0.354863	1.58729	-0.984199	0.297262
Nrf1 (42g)	0.8524	1.20859	-0.282161	-1.16417	-0.614667
Nuak1 (15g)	1.7788	-0.420111	-0.3789	-0.623702	-0.35609
Nup133 (6g)	0.607656	1.25372	0.142864	-1.12467	-0.879572
Olig2 (8g)	-0.42629	1.78863	-0.458812	-0.437735	-0.465793
Onecut1 (15g)	1.77614	-0.382709	-0.282233	-0.58587	-0.525326
Otud4 (18g)	-1.23933	-0.282103	-0.142456	0.13197	1.53192
Patz1 (24g)	0.328349	1.31458	0.273991	-1.31322	-0.603705
Pax5 (7g)	0.260595	-1.75033	0.2125	0.700247	0.576992
Pbx3 (144g)	1.53606	0.498026	-0.659186	-0.767476	-0.607419
Phf21a (7g)	-0.29919	1.54904	-1.02253	-0.582463	0.355141
Phf8 (38g)	-0.120532	1.20465	0.584766	-1.4668	-0.202092
Pknox1 (27g)	0.729526	1.35408	-0.365868	-0.970829	-0.746913
Plagl1 (322g)	-0.487034	-1.30044	-0.014109	1.3744	0.427187
Pml (204g)	-0.699601	-0.739847	1.33809	-0.713377	0.814734
Pole3 (425g)	0.0814002	0.576089	-0.948813	1.3116	-1.02027
Pole4 (214g)	0.502954	1.22148	-0.254124	0.00966869	-1.47998
Pou3f1 (5g)	1.75548	-0.22535	-0.505891	-0.720754	-0.303484
Pou3f2 (14g)	0.515561	1.06294	0.476411	-1.39218	-0.662735
Pou3f3 (6g)	1.03126	-0.238243	0.891327	-1.41956	-0.264783
Ppard (6g)	-1.26826	-0.838777	0.942124	0.33563	0.829286
Pparg (36g)	1.59027	0.378949	-0.807832	-0.565956	-0.595431
Ppp2r3d (16g)	-0.914528	-0.646431	0.869073	-0.589772	1.28166
Prdm4 (15g)	-0.930803	1.68861	-0.110591	-0.497558	-0.149661
Prrx1 (239g)	1.60831	0.190236	-1.04542	-0.394461	-0.358663
Prrxl1 (14g)	1.75702	-0.178547	-0.707616	-0.458522	-0.412339
Psmc2 (4g)	-0.018406	1.67668	-0.154933	-0.882829	-0.620507
Psmd12 (71g)	-0.551463	1.17392	0.914742	-1.15562	-0.381573
Pum3 (7g)	1.25965	-1.22187	0.315172	-0.792385	0.439432
Rad21 (1556g)	-0.243801	0.597445	-0.0835597	1.1954	-1.46549
Rara (6g)	-1.55192	1.096	0.367195	0.399012	-0.310283
Rarb (26g)	-0.274055	-1.02312	-0.5635	0.286311	1.57436
Rarg (44g)	-0.530065	-1.29328	1.1405	-0.164819	0.847667
Rb1 (13g)	-0.345446	1.77924	-0.350713	-0.593631	-0.489454
Rbbp5 (28g)	-0.704726	-1.20221	1.20442	-0.0734016	0.77591
Rbpj (23g)	1.71933	0.0362	-0.684894	-0.5216	-0.549037
Rcor1 (48g)	-0.710371	0.508285	1.277	-1.2546	0.179688
Rel (71g)	-0.726569	-1.16963	1.23612	-0.0931807	0.753256
Rela (854g)	-1.29369	-0.715757	1.13352	0.168185	0.707744
Relb (381g)	-1.16097	-0.81307	1.23676	0.0606507	0.676622
Rest (143g)	0.0223339	1.42448	0.22103	-1.34903	-0.318815
Rfx5 (8g)	1.60338	-0.0676665	-0.0431031	-0.353361	-1.13925
Rfxap (15g)	1.5758	0.243809	-0.204422	-1.04339	-0.571794
Rora (78g)	1.59532	-0.20061	0.0491964	-1.15199	-0.291918
Rreb1 (16g)	0.343785	-0.380734	1.38254	-1.35108	0.00548723
Runx2 (9g)	-0.569384	-0.899006	-0.693847	1.23689	0.925348
Rxra (152g)	-1.10268	-1.02634	1.01597	0.357677	0.75538
Setdb1 (6g)	-0.822747	0.572611	1.27241	-1.16446	0.142187
Sin3a (81g)	-1.15861	-0.832995	1.28907	0.185041	0.517501
Six1 (82g)	1.74122	-0.0524213	-0.661302	-0.503307	-0.524188
Smad4 (4g)	0.406556	1.48046	-0.213075	-1.15043	-0.523515
Smarca4 (211g)	0.489161	1.28993	0.212838	-1.17984	-0.812084
Smarcc2 (35g)	0.177351	-1.33508	0.52095	-0.606806	1.24359
Snai2 (12g)	1.59238	-0.912895	-0.758509	-0.122484	0.201506
Sox4 (404g)	-1.11289	-0.948857	0.145789	0.910835	1.00512
Sp1 (100g)	-0.237894	-0.0198932	1.5121	-1.28667	0.0323504
Sp2 (23g)	0.76655	1.27255	-0.365151	-0.477378	-1.19657
Sp3 (9g)	0.798752	-0.72089	1.07345	-1.29233	0.141015
Sp5 (19g)	1.64647	-0.634026	-0.772544	-0.481567	0.241663
Sp7 (7g)	-0.478067	1.77528	-0.616677	-0.277108	-0.403428
Sp9 (8g)	0.156473	1.68534	-0.595215	-0.667181	-0.579419
Spib (15g)	1.12897	1.01485	-0.624885	-1.03464	-0.484292
Srebf1 (50g)	0.0303752	-0.453608	1.53944	-1.19075	0.0745339
Srebf2 (81g)	0.775658	1.25009	-0.27486	-1.21253	-0.538358
Srf (166g)	-1.55061	0.242619	1.03216	-0.327572	0.603402
Stat1 (1927g)	-0.984611	-1.07299	0.938263	0.128142	0.991198
Stat2 (551g)	-0.847545	-1.06715	0.685245	-0.0625876	1.29204
Stat3 (153g)	-0.0742844	-1.48761	0.518574	-0.174152	1.21747
Stat4 (11g)	0.962514	0.791068	0.0967491	-1.52789	-0.322442
Stat5a (17g)	-1.05997	-1.11088	0.903488	0.526404	0.740958
Stat5b (5g)	0.320994	0.7911	0.824397	-1.56678	-0.369708
Stat6 (7g)	0.801051	1.27496	-0.285103	-1.0501	-0.740811
Taf1 (128g)	0.909905	1.00982	0.108917	-1.21777	-0.810872
Taf7 (48g)	0.259417	1.2523	0.448431	-1.32812	-0.632027
Tbl1xr1 (51g)	-0.496122	-0.401728	1.52816	-1.04267	0.412362
Tbp (9g)	0.301503	0.521112	-0.885228	1.22545	-1.16284
Tbx18 (13g)	1.56026	0.42871	-0.711745	-0.811183	-0.466042
Tbx2 (14g)	-1.67489	0.937078	0.537448	0.0380463	0.162312
Tbx4 (7g)	1.36686	0.747506	-0.912284	-0.696304	-0.505782
Tcf12 (17g)	1.02591	1.11863	-0.410354	-0.976873	-0.757308
Tcf4 (19g)	0.926469	-1.6744	0.135366	0.0492838	0.563282
Tcf7 (8g)	-1.14552	-0.99229	0.561935	0.518046	1.05783
Tcf7l1 (11g)	1.13212	0.950417	-0.20938	-0.844844	-1.02831
Tcf7l2 (23g)	1.05444	1.12991	-0.802868	-0.77017	-0.611311
Tead1 (165g)	-1.19963	-0.949977	0.865166	0.436038	0.848404
Tead2 (46g)	0.715231	1.20032	0.00037184	-1.28376	-0.632164
Tead3 (43g)	-0.547872	1.76701	-0.609337	-0.204222	-0.405584
Tef (11g)	0.141146	1.68005	-0.440379	-0.76193	-0.618891
Terf1 (7g)	0.228496	0.669884	-0.51542	1.06551	-1.44847
Tfdp1 (660g)	0.735349	1.05015	0.10505	-0.416922	-1.47363
Tfdp2 (132g)	1.19402	-1.37695	0.296623	-0.597155	0.48346
Tgif1 (10g)	0.332774	0.47646	0.619393	-1.77688	0.348256
Thap1 (78g)	0.950663	0.968925	-0.0441903	-1.38318	-0.492213
Thap11 (176g)	0.650994	1.33079	-0.18451	-1.17798	-0.619289
Thra (88g)	-0.556148	1.76556	-0.584878	-0.177391	-0.447145
Thrb (22g)	0.798508	1.3495	-0.745536	-0.732326	-0.670149
Trp53 (189g)	-0.201891	0.811115	1.0627	-1.45819	-0.213737
Trp63 (10g)	1.55169	0.470282	-0.603473	-0.729968	-0.688528
Trp73 (7g)	1.72082	0.0360189	-0.59781	-0.644377	-0.514656
Trps1 (82g)	0.610794	1.43703	-0.952801	-0.382427	-0.712597
Twist1 (149g)	1.76778	-0.198294	-0.618311	-0.497657	-0.453514
Ubtf (198g)	0.684314	1.07676	0.356931	-1.02807	-1.08994
Usf2 (116g)	1.23374	0.0901795	0.047818	-1.55955	0.187805
Vezf1 (4g)	-0.742025	-0.783125	1.64052	-0.320519	0.205152
Wt1 (584g)	1.61152	-0.708951	-0.947403	-0.00768167	0.0525149
Xbp1 (883g)	0.41988	-1.3166	1.20718	-0.695965	0.385511
Xrcc4 (42g)	0.00468687	1.46195	0.371708	-1.05097	-0.787382
Ybx1 (1160g)	0.185229	0.406796	-0.880747	1.36559	-1.07687
Yy1 (542g)	0.423913	0.877026	0.829997	-1.27969	-0.851244
Zbtb33 (12g)	0.440388	0.203078	0.519771	-1.76865	0.605415
Zbtb7a (71g)	0.328864	0.332988	0.806466	-1.74722	0.278906
Zbtb7b (26g)	-0.151809	-0.850947	1.47828	-0.928584	0.453059
Zeb1 (145g)	1.70008	0.113466	-0.618559	-0.608191	-0.586799
Zfhx3 (166g)	-0.843288	1.73749	-0.313847	-0.250841	-0.329512
Zfp110 (58g)	0.300465	-0.929637	1.48991	-0.907458	0.0467204
Zfp143 (5g)	-0.88411	1.64151	0.215039	-0.534765	-0.437678
Zfp148 (61g)	1.60453	0.189243	-0.639056	-0.973961	-0.180757
Zfp160 (12g)	1.42517	0.06352	0.394653	-1.07511	-0.808233
Zfp217 (9g)	-0.355103	1.74428	-0.516639	-0.739418	-0.133123
Zfp236 (6g)	0.175321	-0.814875	1.44258	-1.073	0.269975
Zfp260 (7g)	1.11605	0.61793	0.313749	-1.32182	-0.725904
Zfp281 (23g)	0.276255	1.51367	-0.174235	-1.19313	-0.422565
Zfp362 (5g)	-1.1567	1.27057	0.796051	-0.459179	-0.45074
Zfp467 (103g)	-0.711146	1.76653	-0.367265	-0.312346	-0.375772
Zfp513 (5g)	0.408024	1.51902	-0.275336	-1.03349	-0.61821
Zfp523 (41g)	-0.460702	1.15761	0.846343	-1.29152	-0.251729
Zfp536 (3g)	0.53376	-0.00336059	1.15901	-1.532	-0.157408
Zfp606 (3g)	0.695533	1.40714	-0.84153	-0.502536	-0.758605
Zfp646 (8g)	0.81903	0.755465	0.535407	-1.40564	-0.704267
Zfp729a (5g)	-0.291679	1.66801	-0.554966	-0.904323	0.0829588
Zfp740 (6g)	1.18358	-0.552401	0.914985	-1.13466	-0.411508
Zic1 (6g)	1.57012	0.324927	-0.97886	-0.29797	-0.618217
Zic2 (17g)	1.71111	0.051531	-0.712323	-0.597511	-0.452805
Zmiz1 (192g)	-0.177653	-1.6129	0.327608	0.423608	1.03934
Zscan12 (26g)	-0.221855	-1.36507	-0.218152	0.449434	1.35565

## Sheet: Suppl. Table 3
Supplementary Table 3: Regulon activity scores (RAS) for each regulon across different pancreatic cell types.
Regulon (nGene)	aPSCs	qPSCs	Alpha	Beta	Delta	Gamma	Acinar	Ductal	Endothelial	Mast
AHR (68g)	0.926224	1.12267	-1.03145	-1.05576	-0.918383	-0.629735	-0.809899	0.537413	0.300707	1.55822
AR (12g)	1.07787	-1.10589	0.363982	-0.209147	-0.872836	-0.298005	-0.898381	0.816185	1.88237	-0.756145
ARID3A (11g)	1.802	-0.569475	1.81422	-0.188426	-0.710213	-0.659048	-1.02817	-0.300916	-0.0455383	-0.114437
ARNT (30g)	-1.28039	-1.20704	-0.0602847	0.755025	0.633155	1.11522	-1.03653	-0.855137	1.02125	0.914731
ARNT2 (153g)	-0.694875	-0.646327	1.4241	0.786539	0.722857	1.42912	-1.33325	-0.640369	-0.798858	-0.248937
ARNTL (9g)	-1.83609	-0.242545	1.46241	0.211465	0.586094	0.703832	-1.25775	-0.419728	-0.0915568	0.883863
ARX (238g)	-0.737021	-0.684203	1.48168	0.193824	0.705737	1.73832	-1.15993	-0.742524	-0.292058	-0.503825
ASCL1 (84g)	-0.871214	-0.836363	0.500438	1.25882	1.78549	0.784667	-0.855752	-0.320638	-0.829801	-0.615653
ASCL2 (74g)	-0.799077	-0.352507	0.200383	2.34112	0.666633	0.438235	-1.1179	-0.812235	-0.356342	-0.208307
ATF1 (141g)	-0.856275	0.406062	-0.162468	2.35462	0.722338	-0.206755	-0.180106	-0.541497	-0.287568	-1.24836
ATF2 (326g)	-0.455152	-0.229389	0.499428	1.93374	1.09224	0.633788	-0.939361	-0.620299	-0.790168	-1.12483
ATF3 (1485g)	-0.297854	-0.337411	-0.391441	-0.972907	-0.695792	-0.498994	1.03258	2.41156	0.0355822	-0.285328
ATF4 (8g)	0.415221	-1.05547	-0.0924517	0.0330915	-0.297007	-0.600953	2.53933	0.268984	-0.58218	-0.628565
ATF5 (39g)	0.272762	-0.113397	-0.444048	-0.487627	-0.427658	-0.399275	-0.501418	-0.355254	-0.311861	2.76778
ATF6 (957g)	-0.574716	-0.534685	0.70082	1.7852	1.1892	0.695886	-1.1319	-0.662273	-0.806694	-0.660833
ATF6B (192g)	0.141104	-0.743036	0.066943	-0.594527	-0.494483	-0.0393255	-0.543993	-1.16288	1.18678	2.18342
ATOH7 (29g)	-1.05418	-0.920381	-0.107041	1.62401	0.0466394	0.382802	-0.997413	-0.418897	-0.285362	1.72982
BACH1 (133g)	-0.250133	-0.166473	-0.617869	-0.676954	-0.721329	-0.661115	0.198386	2.64625	-0.0154749	0.264713
BACH2 (125g)	-1.76428	0.0517111	0.278861	0.140428	1.13929	-0.0351067	-1.43465	1.44823	0.485856	-0.310336
BARX1 (7g)	2.57263	0.561686	-0.122259	-0.33572	0.223183	-0.464964	-0.878582	-0.514473	-0.736921	-0.304581
BATF (5g)	-0.280512	-0.292196	-0.334321	-0.333004	-0.334372	-0.329885	-0.333465	-0.322896	-0.284717	2.84537
BATF3 (55g)	0.985294	-0.266394	-0.163065	1.74789	0.0549301	-1.04429	0.775367	0.375092	-1.19118	-1.27365
BBX (13g)	-0.915101	-0.206506	0.109636	0.720856	1.71187	1.34413	-1.37263	-0.751975	-0.633624	-0.00666091
BCL11A (67g)	-1.15392	-0.94164	1.94892	-0.922414	0.187793	1.08945	-0.709949	-0.275398	0.268939	0.508218
BCL6B (27g)	-0.26364	-0.154197	-0.387305	-0.386613	-0.375374	-0.365766	-0.389889	-0.364234	2.83311	-0.146095
BHLHE22 (42g)	2.39657	1.03279	-0.114119	-0.330899	-0.46431	-0.258394	-1.02059	-0.744274	-0.0667439	-0.430033
BHLHE40 (1079g)	0.707587	0.349261	-0.804862	-0.657818	-0.998279	-1.10924	1.78643	1.29815	-0.162825	-0.4084
BHLHE41 (1243g)	-0.36459	-0.519975	-0.430509	1.46929	1.16798	0.790436	-1.83296	0.654631	-0.606517	-0.327785
BRF2 (80g)	-0.60482	0.335276	0.869402	1.65205	1.18932	0.0881702	-1.01921	-1.27244	-0.310268	-0.92749
CDX1 (12g)	1.44726	2.02122	-0.595852	-0.472337	-0.579502	-0.780192	-0.841318	0.355054	0.116475	-0.670809
CDX2 (65g)	-0.728037	-0.477984	-0.289412	-0.133419	0.0832108	0.10404	-0.740532	2.71727	-0.420939	-0.114198
CEBPA (193g)	-0.15728	-0.507075	-0.536923	-0.682607	-0.814449	-0.703629	1.84945	-0.0561525	-0.217422	1.82609
CEBPB (1423g)	1.54547	1.08977	-0.972918	-1.05243	-0.997244	-0.933286	-0.531281	0.78563	0.39851	0.667772
CEBPD (716g)	0.263752	-0.112602	-0.564278	-0.367455	-0.71328	-0.656243	2.35629	1.07274	-0.593606	-0.685318
CEBPG (456g)	0.917402	0.582959	-0.277122	1.55389	-0.0433233	-1.52521	-0.117563	0.94978	-1.00214	-1.03868
CEBPZ (35g)	-0.419322	-0.0146546	-0.731762	-0.251367	-0.482607	0.119123	-0.442709	2.75582	-0.114769	-0.417747
CLOCK (304g)	-0.37818	-0.358138	0.837097	1.52746	1.18948	0.874685	-1.2044	-0.85433	-0.815931	-0.817744
CREB1 (183g)	-0.845537	0.171651	-0.924484	0.417558	1.59564	0.310516	-1.64308	0.233296	1.23544	-0.551008
CREB3 (575g)	1.55322	-0.123703	0.0917939	1.44204	0.0501118	-0.820466	0.55061	-0.127823	-1.12354	-1.49224
CREB3L1 (921g)	2.58991	0.723558	-0.640933	-0.504907	-0.588928	-0.648075	-0.135942	-0.224986	-0.0558596	-0.51384
CREB3L2 (1801g)	0.328757	-0.117269	0.485078	1.47946	1.17767	0.664562	-1.49818	-1.20053	-0.473939	-0.845619
CREB3L4 (68g)	-1.11792	-0.234242	-0.126441	0.987667	0.667501	1.20984	0.439348	0.883417	-1.62971	-1.07946
CREB5 (947g)	0.195125	-0.154344	-0.500838	-0.891304	-0.731194	-0.644479	0.43913	2.55934	0.149717	-0.421154
CREBL2 (618g)	-0.920893	-0.669541	0.696736	1.50765	1.18616	1.10124	-1.02487	-0.517985	-0.88429	-0.474204
CREM (796g)	-0.745616	-0.422675	0.681239	1.70079	1.45146	0.453237	-0.713203	-1.00201	-0.478803	-0.924419
CRX (11g)	-0.688575	-0.154534	2.11783	-0.620835	0.791089	0.572832	-0.314428	-1.18579	-0.979374	0.461789
CTCF (467g)	-0.969777	0.322546	-1.28094	1.37981	0.259578	-0.189169	1.14202	-0.360272	1.03712	-1.34091
CTCFL (24g)	-1.82033	-0.440916	1.15362	0.0816941	0.122414	1.77312	-0.155405	-0.586794	-0.620013	0.492607
CUX1 (184g)	-0.0420457	-0.562194	0.261932	1.22272	1.46166	1.17781	-1.26787	-0.866772	-0.32075	-1.06449
DBP (182g)	-1.0604	-0.360159	0.643313	0.927945	1.34064	1.40815	-1.27958	-0.82377	-0.568176	-0.227958
DBX2 (30g)	1.7604	0.240748	-0.672491	-0.723878	-0.733162	-0.601271	-0.868673	-0.700247	0.947946	1.35063
DDIT3 (259g)	1.09502	0.183904	-0.40081	1.94823	0.592035	-0.858249	-1.42096	-0.0239459	-0.760369	-0.354856
DLX1 (42g)	-0.14342	1.06184	-1.59236	0.559571	0.0791825	-0.37781	-0.0280942	1.91097	-0.488659	-0.981227
DLX3 (21g)	1.77876	1.59689	-0.568336	-0.74804	-0.379466	-0.43559	-1.09093	-0.497756	0.707224	-0.362763
DLX4 (51g)	0.7481	0.447799	-0.699076	-1.09826	-0.824118	-0.7336	0.220753	2.17494	0.39189	-0.628434
DLX5 (24g)	-0.506043	-0.442797	-0.52624	-0.48816	-0.470732	-0.338092	1.18706	2.43449	-0.418348	-0.431135
E2F1 (886g)	1.56769	0.617365	-0.366718	-1.08497	-0.63688	-0.612204	-1.19016	-0.463961	0.880806	1.28903
E2F2 (205g)	-0.470343	-0.276141	-0.0833101	0.0592745	-0.186858	0.690337	-1.47943	-1.11845	1.99684	0.868084
E2F3 (91g)	0.924615	0.228542	-1.50475	-0.216092	-0.354882	-1.13857	-0.788401	0.140886	1.51215	1.19649
E2F4 (252g)	0.911665	0.714634	0.444273	-0.914354	-1.15147	-1.53123	1.51348	0.304733	0.368034	-0.659767
E2F5 (62g)	0.742544	0.146179	0.0715391	0.620117	0.839135	1.00072	-2.43812	-0.458851	-0.403246	-0.120016
E2F6 (102g)	0.449465	1.07902	-0.246731	1.91016	0.695249	-1.10528	-0.764085	-0.814893	-0.249521	-0.953391
E2F7 (227g)	2.42764	0.694897	-0.629515	-0.952004	-0.864106	-0.641974	-0.153422	-0.0860182	0.33722	-0.132718
E2F8 (11g)	-0.740874	-0.512393	1.62062	-0.317573	1.39968	1.26734	-0.795574	-0.788046	-0.570115	-0.563068
EBF3 (4g)	0.517266	2.24767	-0.684043	0.663262	0.112245	-0.651739	-0.368524	-0.534542	0.0794657	-1.38106
EBF4 (18g)	-0.824796	2.27788	-0.350109	-0.926755	0.84978	0.348408	-0.822134	-0.155561	-0.711784	0.315073
EGR1 (1696g)	0.693778	0.0876849	-0.699862	-1.61024	-0.389872	0.406465	-0.706105	1.99017	0.673332	-0.445357
EGR2 (398g)	2.35066	0.752543	-0.73757	-1.03564	-0.647104	-0.444859	-0.748133	0.301041	0.141075	0.0679847
EGR3 (141g)	2.09215	-0.11555	-0.755893	-1.44026	-0.0532329	0.315075	-0.889969	0.251588	0.941757	-0.345664
EGR4 (147g)	-0.692177	-0.740568	1.46818	-0.0191863	1.18673	1.53873	-0.979743	-0.429268	-0.601969	-0.730731
EHF (62g)	-0.568239	-0.331234	-0.55397	-1.04588	-0.677392	0.296209	-0.208628	2.2293	1.21639	-0.356552
ELF1 (761g)	0.14946	0.159862	-0.781585	-0.0447356	-0.434723	-1.10243	1.93563	1.43247	-0.287503	-1.02644
ELF2 (11g)	-0.789143	0.9929	-0.889171	-0.912247	-0.930228	0.00257359	-0.264127	0.0365587	0.654301	2.09858
ELF3 (1231g)	-0.279476	-0.43528	-0.58831	-0.98112	-0.786178	-0.639254	1.43732	2.07237	0.190602	0.0093318
ELF4 (315g)	-0.121584	-0.104182	-0.452757	-0.692407	-0.640767	-0.52169	-0.577679	-0.0704104	0.54011	2.64137
ELF5 (51g)	-0.840426	-0.685253	0.584414	0.666476	0.517765	0.28642	0.309458	1.77916	-1.31541	-1.30261
ELK1 (547g)	1.13805	1.77658	-0.502313	-0.10021	-0.512544	-1.0478	-1.11418	-0.900086	0.827665	0.434836
ELK3 (879g)	1.10244	0.492079	-0.847607	-1.05376	-0.953645	-0.929455	-0.268257	0.466499	1.90889	0.0828089
ELK4 (445g)	0.344471	0.36834	-0.0914969	2.10617	0.725505	-0.397511	-1.29026	-0.968095	0.191888	-0.989019
EMX1 (13g)	-0.745818	-0.902218	0.248238	0.727792	1.41061	1.67726	-0.634784	0.125102	-0.957957	-0.948229
EN1 (14g)	2.24977	0.50724	-0.738086	-0.831208	-0.634122	-0.231055	-0.904198	-0.625582	0.441724	0.765514
EOMES (68g)	-0.81012	-0.269793	-0.373866	-0.420559	-0.411958	-0.338557	2.73259	-0.370738	0.255669	0.00732643
EPAS1 (463g)	0.30771	0.866188	-0.487915	2.02251	-0.1158	-0.448114	0.682152	-0.748434	-0.577055	-1.50124
ERF (38g)	1.38237	1.5138	-0.935589	-0.44782	-0.607638	-0.742463	-1.14503	-0.546043	0.655072	0.873348
ERG (695g)	0.199747	0.148034	-0.579201	-0.600451	-0.531958	-0.4852	-0.555602	-0.21816	2.71282	-0.0900287
ESRRA (1229g)	0.350126	0.0832481	-0.394336	-0.283136	-0.625347	-0.934573	2.50166	0.544734	-0.473664	-0.768714
ESRRG (55g)	-0.79571	-0.638654	0.890367	1.31637	0.584541	1.40313	-1.44196	0.0781753	-0.87533	-0.520933
ETS1 (1192g)	0.604451	0.417362	-0.771938	-0.896899	-0.811467	-0.755284	-0.498386	0.363761	2.33459	0.0138134
ETS2 (1675g)	0.23778	-0.0457641	-0.85375	-0.869549	-0.984998	-1.0514	1.84982	1.07237	0.870731	-0.225242
ETV2 (36g)	0.063392	0.81189	-0.277799	1.43119	0.630552	0.965553	0.146124	-0.978906	-1.44185	-1.35014
ETV3 (211g)	1.87185	1.19374	-0.781019	-0.73686	-0.854747	-1.11228	-0.0763036	-0.3156	0.913539	-0.102325
ETV3L (40g)	1.04904	1.26859	-0.666705	-0.186196	-0.660666	-0.837439	-0.951503	-1.12119	1.43582	0.670254
ETV4 (143g)	1.54279	0.412685	-0.279874	-1.40106	-0.852016	-0.404909	-0.926952	1.18449	1.06717	-0.342322
ETV5 (254g)	0.73333	0.419698	0.240018	1.83101	0.784677	-0.219829	-1.12298	-1.48069	-0.425387	-0.759845
ETV6 (643g)	1.6486	0.702025	-0.882275	-1.22052	-1.0189	-1.02476	-0.203635	0.473072	0.800063	0.726324
ETV7 (61g)	-1.52457	-0.96927	1.77213	-1.01454	0.333319	0.231548	0.0643963	1.16895	-0.151915	0.0899527
FIGLA (30g)	-1.35764	-0.479758	-0.279026	-0.699922	-0.355182	1.04765	-0.789565	1.83806	0.0108683	1.06451
FLI1 (341g)	-0.0936694	0.177607	-0.624703	-0.625198	-0.590073	-0.545041	-0.603029	-0.466526	2.48263	0.888
FOS (1610g)	-1.23197	-1.11296	1.28075	-0.890817	0.464783	1.42085	0.314709	0.902423	-0.536853	-0.610924
FOSB (208g)	-0.012594	-0.54239	0.246843	-1.79379	-0.375192	0.298339	-0.251691	2.20112	0.477087	-0.247726
FOSL1 (661g)	0.799982	0.439092	-0.761832	-1.11113	-1.03137	-0.997864	0.0584521	1.99636	0.547944	0.0603684
FOSL2 (716g)	0.18818	-0.154436	-0.699696	-1.09877	-0.944229	-0.730579	2.00919	1.30367	0.255853	-0.129179
FOXA1 (58g)	-1.23507	0.148272	-0.145217	-0.431057	-0.266899	0.0874954	0.29975	2.51125	-0.872588	-0.0959353
FOXA2 (11g)	-1.22716	-0.471705	0.925413	0.90823	1.3562	1.1867	-1.07737	-0.960296	-0.485956	-0.154063
FOXC1 (57g)	-0.270384	-0.333966	-1.1676	-0.596931	-1.35048	-0.122303	1.30572	1.80615	0.256265	0.473523
FOXC2 (52g)	1.01398	0.936769	-0.616648	-0.841743	-0.531043	-0.506873	-0.851001	-0.0429311	2.08072	-0.641225
FOXD4 (5g)	-0.0604922	-0.0885012	-1.26875	-0.563979	-0.462751	-0.14745	0.424121	-0.912793	2.27061	0.809985
FOXD4L1 (13g)	-0.669873	-0.275956	-0.382065	-0.200413	0.0255209	0.717692	-0.447827	-1.0946	2.51762	-0.190103
FOXD4L5 (7g)	-1.33136	-1.42864	1.00462	0.969087	1.16089	-0.134551	1.01471	-0.2902	-0.0993659	-0.865203
FOXF1 (192g)	1.71622	1.71271	-0.748349	-0.763553	-0.700624	-0.643713	-0.538739	-0.418673	0.708791	-0.324072
FOXG1 (24g)	-0.55393	-0.839147	0.678925	0.159013	0.216764	2.32633	-0.970347	-0.721146	0.370612	-0.667074
FOXI1 (16g)	-0.326383	-0.0784823	-0.816728	-0.726798	-0.624121	-0.538426	-0.954264	0.747869	1.51667	1.80067
FOXJ1 (7g)	-0.917431	-0.463769	1.11119	0.394544	1.14964	1.5385	-0.977801	-0.786677	-1.13232	0.0841321
FOXK1 (69g)	2.06078	1.01673	-0.872222	-0.798604	-1.04243	-0.827875	-0.112617	-0.0331486	0.722663	-0.113283
FOXL1 (37g)	0.727008	2.12569	-0.638979	-1.04705	-1.22501	-0.494425	0.618747	0.405384	-0.38556	-0.0858018
FOXL2 (22g)	0.588299	-0.14641	-0.308692	-0.843181	-0.576568	-0.712077	0.538361	0.0432281	-0.978347	2.39539
FOXN2 (58g)	-0.375433	-0.59734	0.187299	2.10284	0.741213	0.97864	-1.03143	-0.966538	-0.518228	-0.521029
FOXN3 (12g)	-0.302003	1.09147	-0.664546	-0.774517	-0.662692	-0.277905	-0.874689	-0.676161	1.52446	1.61659
FOXO1 (14g)	-1.15187	1.26499	0.136524	-0.24194	1.59536	1.09704	-1.06507	-0.83871	-0.612974	-0.183345
FOXO3 (204g)	-0.41924	-0.505416	-0.664784	-0.472402	-0.610913	0.092635	0.107041	2.7252	0.0350504	-0.287174
FOXO4 (76g)	-1.41661	-0.613115	-0.368106	-0.157969	-0.1434	-0.113799	-0.945666	1.71065	0.521248	1.52677
FOXP1 (88g)	2.54465	0.594155	-0.287487	-0.803776	-0.390042	-0.327332	-0.829957	-0.0338469	-0.671955	0.205595
FOXP2 (203g)	-0.812111	-0.659198	0.152453	1.24186	1.92298	0.848719	-0.86454	-0.775579	-0.620175	-0.434415
FOXP3 (18g)	-0.939934	-0.481173	0.199076	-0.0842397	0.0904449	2.48327	-0.566983	0.625252	-0.472719	-0.852992
FOXP4 (21g)	-1.25886	-1.07758	0.746492	0.880416	1.44855	1.18977	-1.01069	-0.538907	-0.299242	-0.0799423
FOXQ1 (6g)	-0.368371	2.78949	-0.123494	-0.000995121	-0.493595	-0.379468	-0.533468	-0.578119	-0.0763777	-0.235604
GABPA (75g)	0.792273	-0.389451	-0.512964	-1.487	-1.06974	-0.597068	1.50873	1.35108	0.378379	0.0257604
GATA1 (149g)	0.0237874	-0.144746	-0.782134	-0.70709	-0.393846	-0.665261	-0.612831	-0.385188	1.73222	1.93509
GATA2 (334g)	-0.36862	-0.308218	-0.519925	-0.689085	-0.549539	-0.483028	-0.215265	-0.333905	0.921773	2.54581
GATA3 (111g)	-0.209815	0.0568613	-0.743734	-0.789011	-0.56134	-0.222515	-0.676054	0.0739978	0.47927	2.59234
GATA4 (140g)	-0.363097	-0.314373	-0.301607	-0.298215	-0.28929	-0.352239	2.84337	-0.21883	-0.353625	-0.352097
GATA6 (182g)	-0.213396	-0.198739	-0.723782	-1.06225	-0.811517	-0.586821	0.829917	2.31297	0.470056	-0.0164364
GCM1 (18g)	-2.17098	-0.827601	0.921905	1.04492	1.04762	0.486614	-0.219514	0.0258191	0.184233	-0.49301
GCM2 (12g)	-0.964112	-0.227307	2.2382	-0.465976	0.658513	-0.0251651	0.529554	0.252462	-1.10147	-0.8947
GFI1 (13g)	-0.27375	-0.0912737	-0.772649	-0.600488	-0.614335	-0.779519	1.05355	2.35525	-0.511635	0.234848
GLIS1 (8g)	2.27377	1.25635	-0.721785	-0.369569	-0.640849	-0.714039	-0.751927	-0.253843	0.103375	-0.181483
GLIS3 (66g)	0.300859	0.0826168	-0.80698	0.344097	0.123309	-0.492734	-1.57836	2.30075	-0.299487	0.0259337
GMEB1 (39g)	0.41695	0.851126	-0.358722	-0.805344	-0.997315	-1.00582	2.20497	0.388293	-0.167376	-0.52676
GMEB2 (195g)	-0.705198	0.0786984	0.521904	1.89146	0.845823	0.23264	-0.76233	-0.156763	-0.143253	-1.80298
GRHL2 (161g)	-0.603212	-0.582304	-0.599937	-0.700042	-0.457986	-0.142465	0.488494	2.53028	-0.502056	0.569226
GSC (35g)	-0.526721	-0.347192	-0.349732	-0.995461	-0.736195	-0.441409	1.52133	1.64476	1.0388	-0.80818
GTF2B (24g)	-0.380928	0.106379	0.813773	2.08929	0.961515	-0.288759	-0.658452	-0.968055	-0.704645	-0.970115
GTF2I (23g)	1.48504	0.0261481	-0.172757	-1.69679	-1.15832	-0.336107	-0.195529	1.2226	0.940338	-0.114619
GTF3A (9g)	-0.255333	0.282079	0.158075	-0.865914	0.36975	0.455949	-1.46791	-0.951008	2.15951	0.114812
HAND1 (9g)	-0.0739222	0.661477	1.36429	-1.2971	-0.743945	1.03245	0.535652	-0.20964	0.427781	-1.69705
HAND2 (5g)	1.49749	1.54146	-1.17957	-0.790765	-0.177135	-0.204551	-1.29093	0.0341657	0.765263	-0.195431
HES1 (67g)	0.124357	-0.249351	-0.429414	-1.10885	-0.733199	-0.254795	-0.983048	0.994483	2.17613	0.463685
HES4 (65g)	0.943128	0.763471	-0.824887	-1.19938	-1.15102	-0.924697	-0.470701	1.26275	1.05612	0.54522
HES5 (17g)	-0.0549302	0.508254	-0.402739	-0.769432	-0.227631	0.0813296	-1.0486	-0.77478	2.48708	0.201453
HES6 (6g)	-0.549923	-0.0321217	1.31363	-0.190296	1.45551	1.34098	-0.51535	-0.994389	-0.698682	-1.12935
HES7 (62g)	-0.179003	0.101891	0.389053	1.34951	1.38543	0.632409	-1.55875	-1.40583	-0.311495	-0.403211
HESX1 (22g)	-1.28319	0.350587	0.964503	0.874569	0.192688	0.0573415	1.52102	-0.80241	-1.56188	-0.313224
HEY2 (8g)	0.504222	1.76734	-0.70413	-0.700484	-0.808375	-0.549443	-0.219039	-0.723024	1.73701	-0.304082
HIC1 (641g)	1.67173	1.10022	-0.851428	-0.949087	-0.887533	-0.799059	-0.648327	-0.166094	1.16804	0.361543
HIF1A (15g)	1.17681	1.06041	-0.576349	-1.14962	-1.04076	-1.36322	0.518395	1.26097	0.179347	-0.0659798
HINFP (5g)	-0.217322	-0.14103	0.650911	1.71774	0.362718	0.305693	-1.73263	-1.23552	-0.472992	0.762431
HIVEP2 (108g)	0.534904	0.360888	-0.64345	-0.875609	-1.05061	-0.927484	-0.307545	2.24827	0.141367	0.519272
HKR1 (4g)	-0.385792	0.0439246	2.81786	-0.345269	-0.240533	-0.383416	-0.375656	-0.269937	-0.430593	-0.430593
HLF (298g)	-1.02372	-0.503807	0.749147	0.506928	1.73901	1.32426	-0.921579	-0.827768	-0.631417	-0.411048
HMGA2 (4g)	-0.780896	1.1059	1.1874	0.446103	-0.820671	-0.749257	-0.901953	-0.448466	-0.712008	1.67386
HMX2 (16g)	1.03912	1.4393	-0.512076	-0.979126	-0.666038	-1.08058	-0.54834	0.293561	-0.521339	1.53552
HNF1A (22g)	0.741898	-0.329702	1.05732	-1.10258	-0.919645	0.365398	0.885873	1.33312	-1.46426	-0.567417
HNF1B (544g)	-0.403526	-0.408636	-0.393196	-0.703921	-0.463942	-0.303173	0.705428	2.63118	-0.137477	-0.522741
HNF4A (306g)	-0.42363	-0.69647	0.0589325	-0.831178	-0.51197	-0.0576999	2.40928	1.04012	-0.463991	-0.523391
HNF4G (192g)	-0.459442	-0.643237	-0.199777	-0.675795	-0.637005	-0.296527	1.10534	2.4228	-0.0810889	-0.535274
HOXA10 (19g)	0.234902	-0.99022	0.860444	-1.93584	1.26825	0.295746	0.352018	0.512643	0.48046	-1.07841
HOXA13 (8g)	-0.706399	-0.465053	0.483715	0.854432	-0.307474	2.42545	-0.424004	-0.699081	-0.590607	-0.570981
HOXA2 (16g)	-0.693904	0.0126024	-0.496049	0.282093	-0.160837	-0.482755	-0.454045	-1.18464	0.790045	2.38749
HOXA3 (55g)	1.95872	1.40835	-0.655765	-0.684862	-0.607696	-0.590842	-0.923842	-0.323998	0.717831	-0.297904
HOXA4 (17g)	0.753637	1.64874	-0.796626	-0.661306	-0.673746	-0.605677	-0.500052	-0.700563	1.74276	-0.207167
HOXA5 (38g)	1.04384	2.05775	-0.65077	-0.735163	-0.657652	-0.716395	-0.749916	-0.327789	1.01055	-0.274459
HOXA6 (20g)	0.252338	0.382285	-0.621429	-0.640621	-0.451612	-0.590578	-0.654846	-0.510336	2.5865	0.248302
HOXB2 (40g)	0.901692	0.679375	-0.599461	-0.776206	-0.512859	-0.680809	-0.820662	-0.733548	2.16381	0.378672
HOXB3 (43g)	1.77086	0.80335	-0.725073	-0.684561	-0.763552	-0.654475	-0.618064	-0.680482	1.53875	0.013249
HOXB4 (65g)	0.662002	0.659244	-0.64146	-0.734697	-0.67943	-0.667872	-0.640966	-0.516278	2.3557	0.203757
HOXB5 (58g)	-0.179344	0.371689	-0.522578	-0.549179	-0.419726	-0.429016	-0.509808	-0.405027	2.73184	-0.0888476
HOXB6 (5g)	-0.202888	0.297573	-0.502734	-0.516312	-0.526079	-0.489973	-0.515136	-0.525316	2.68417	0.296691
HOXB7 (40g)	1.48365	1.56548	-0.833474	-0.796194	-0.885446	-0.619964	-0.671071	-0.356892	1.12835	-0.0144345
HOXB8 (6g)	2.78929	-0.035804	-0.379149	-0.358191	-0.185262	0.0166259	-0.641014	-0.317349	-0.394563	-0.494588
HOXC10 (16g)	-0.397356	-0.364641	-0.341762	-0.253159	-0.151078	-0.342524	2.83252	-0.408566	-0.416365	-0.157066
HOXC4 (8g)	2.31108	0.610156	-0.897099	-0.378032	-0.323621	-0.219609	-0.833919	-0.525772	0.896892	-0.640075
HOXC6 (128g)	2.41215	1.03151	-0.324673	-0.653997	-0.574533	-0.548147	-0.832984	-0.443099	0.142161	-0.20839
HOXC8 (14g)	1.34968	0.475008	-0.833183	-0.876217	-0.0829844	0.626502	-1.2589	-1.10337	1.49912	0.204336
HOXC9 (7g)	1.77306	0.755281	1.06864	-0.627477	-0.095903	0.263293	-1.42805	-0.655392	0.0423984	-1.09585
HOXD1 (16g)	-0.298445	-0.234617	-0.406927	-0.40255	-0.41972	-0.408577	-0.397267	-0.370463	2.80579	0.132778
HOXD4 (12g)	-0.470006	-0.600466	-0.339653	-0.265121	0.190162	0.227972	-0.738615	-0.563126	2.69509	-0.136239
HOXD8 (6g)	-0.307512	2.05932	-0.542358	-0.597126	-0.471616	-0.535068	-0.61902	-0.306029	1.69845	-0.379033
HOXD9 (3g)	1.45253	-0.575947	-0.511658	-0.232084	-0.779768	-0.779768	1.24745	-0.616553	1.57556	-0.779768
HSF1 (71g)	0.131604	-0.311913	-0.564249	-0.311492	-0.641776	-0.722144	2.62108	0.574377	-0.25366	-0.521828
HSF2 (10g)	-1.18048	0.379424	0.397871	0.556331	0.903649	1.0454	-1.55985	-1.20411	-0.370296	1.03206
HSF4 (13g)	-0.844099	-0.739111	1.41425	1.10635	0.91251	1.13095	-0.856641	-0.856057	-0.893477	-0.374684
IKZF1 (504g)	-0.24476	-0.285925	-0.399096	-0.423759	-0.380897	-0.382285	-0.38965	-0.214712	-0.110543	2.83163
IKZF2 (16g)	-0.264002	1.89987	-0.630397	-0.996247	-0.817149	-0.270411	-0.673869	0.636673	1.48199	-0.366457
IRF1 (644g)	-0.000683565	-0.301454	-0.486068	-1.33266	-1.03207	-0.846697	0.763086	1.73205	0.304594	1.1999
IRF2 (125g)	-0.357902	0.0871626	-0.702133	-0.658156	-0.555295	-0.581357	-0.175105	0.004411	0.255904	2.68247
IRF3 (419g)	2.22219	0.742895	-0.762366	-0.172458	-0.401139	-1.39653	0.486471	0.0605336	-0.0407685	-0.738827
IRF4 (104g)	-0.458174	-0.415527	-0.464559	-0.623703	-0.499795	-0.435362	-0.0796169	0.0967465	0.134164	2.74583
IRF5 (284g)	-0.165209	-0.253617	-0.413525	-0.561557	-0.489208	-0.47316	-0.298218	0.0220785	-0.167809	2.80022
IRF7 (195g)	0.0495928	-0.193531	-0.539013	-1.05394	-0.956157	-0.62353	-0.162046	1.88977	1.62989	-0.041041
IRF8 (671g)	-0.176402	-0.302888	-0.331759	-0.493466	-0.445035	-0.403604	-0.389123	-0.203499	-0.076275	2.82205
IRF9 (146g)	-0.198248	-0.266124	0.233957	-1.22271	-0.389503	-0.52907	-0.277104	2.60342	-0.139946	0.18533
IRX5 (5g)	-0.82612	-0.82612	-0.727319	-0.0559002	1.94335	-0.82612	1.05748	0.188141	-0.82612	0.898726
ISL2 (10g)	0.0676488	2.35673	0.437401	-0.264168	-0.301116	0.66732	-0.279034	-0.619726	-0.874403	-1.19065
ISX (32g)	-0.952935	-0.910616	-0.088128	1.92896	0.562943	0.407501	-0.970742	-0.849851	1.1455	-0.272629
JDP2 (16g)	2.23659	0.464639	-0.720101	-0.785397	-0.562458	-0.672693	-0.686832	-0.361806	1.12839	-0.0403238
JUN (229g)	-0.385724	-0.381835	0.291043	-1.75374	-0.541792	0.59593	1.23749	1.74323	-0.366976	-0.437625
JUNB (20g)	0.703589	-0.196686	-0.206268	-0.869496	-0.964485	0.356234	-1.19986	2.27219	0.0880415	0.0167407
JUND (2329g)	-1.03718	-0.794288	1.235	1.01837	0.715087	1.10392	0.0271507	0.143254	-1.39619	-1.01512
KDM5B (533g)	1.10617	0.710569	-0.97367	-0.354588	-0.0351025	0.110081	-1.9437	0.974224	1.03212	-0.626101
KLF1 (4g)	-0.964441	-0.539386	-0.547084	0.231069	-0.40026	-0.278319	1.24023	2.26738	-0.512286	-0.496909
KLF10 (282g)	1.7931	-0.293893	-0.287874	1.46829	-0.458312	0.0432262	-1.39082	0.201174	0.0521367	-1.12703
KLF11 (15g)	-0.351455	0.391225	-0.519087	-0.692447	-0.529422	-0.499337	-0.514509	-0.396485	2.60031	0.511209
KLF12 (70g)	1.25495	0.99167	0.36956	-0.0258046	0.415308	0.95539	-1.76217	-1.10759	-0.163745	-0.927566
KLF13 (400g)	1.86535	0.648628	-0.985405	-0.750951	-0.864861	-0.62379	-1.10014	0.368839	0.864726	0.577605
KLF15 (16g)	0.980146	-0.242845	-0.984625	-0.653799	-0.314696	-0.85304	1.90917	1.042	0.123084	-1.0054
KLF16 (35g)	-0.637455	-0.505224	0.971858	-0.170546	1.60845	0.993459	-1.67432	-0.766684	-0.34756	0.528023
KLF17 (28g)	-0.862584	-0.648043	1.51279	0.975415	1.2427	0.838349	-0.733047	-0.752634	-0.84963	-0.723318
KLF2 (402g)	0.304146	0.084353	-0.658856	-0.819752	-0.769912	-0.675684	-0.357979	0.302516	2.5542	0.0369652
KLF3 (228g)	-0.249345	-0.105807	-0.596407	-0.897001	-0.85659	-0.63372	0.810405	2.38167	0.454902	-0.308107
KLF4 (312g)	-0.197834	-0.377147	-0.399254	-1.00967	-1.02293	-0.801731	0.925291	2.04865	0.941327	-0.106702
KLF5 (983g)	-0.21077	-0.414658	-0.557017	-0.907588	-0.800805	-0.65527	0.917068	2.38926	0.137911	0.101865
KLF6 (1698g)	-0.197694	-0.456343	-0.458053	-1.09949	-0.859195	-0.646294	1.40679	2.03879	0.188064	0.0834262
KLF7 (362g)	0.582557	0.32762	-0.960742	-1.08173	-1.09875	-0.906452	0.416969	1.17039	1.69324	-0.143112
KLF8 (17g)	-0.387022	0.117947	-0.115241	1.47076	-0.774343	1.21125	-1.22309	-0.779928	1.3293	-0.849634
KLF9 (119g)	1.75956	1.11238	-0.723265	-0.774205	-0.66308	-0.674679	-0.708504	-0.563122	1.34806	-0.113155
LBX1 (3g)	-0.367801	-0.367801	-0.354295	-0.326779	-0.32009	-0.367801	-0.0417578	-0.318052	-0.367801	2.83218
LBX2 (19g)	-0.204364	0.517038	-0.947182	-0.878223	-0.117687	-0.898636	0.658546	-0.0641378	-0.427642	2.36229
LEF1 (83g)	2.53437	0.904695	-0.520739	-0.541877	-0.569193	-0.54684	-0.553484	-0.435767	0.00165764	-0.272825
LHX3 (16g)	-0.379	0.455178	-0.622449	0.353348	-0.170946	-0.22064	-1.85484	-0.41518	0.995982	1.85854
LHX5 (46g)	-1.00717	-0.144303	0.109732	2.05107	1.01632	0.814774	-0.591822	-0.68782	-0.842445	-0.718344
LHX6 (8g)	-0.219656	-0.179014	-0.234234	-0.404697	-0.341947	-0.299627	-0.503583	-0.434795	2.82962	-0.212066
LHX9 (13g)	-0.484137	-0.241816	-0.538824	2.7871	-0.356203	-0.379389	-0.503233	-0.334378	-0.0511332	0.102016
LYL1 (51g)	-0.0903902	0.042305	-0.690071	-0.624121	-0.259405	-0.688577	-0.434645	-0.0732893	2.71629	0.101908
MAF (120g)	0.295434	0.180784	-0.45453	-0.428946	-0.313662	-0.354494	-0.803378	-0.669366	-0.126879	2.67504
MAFA (328g)	-0.937037	-0.490459	0.669551	1.74208	0.910616	1.11418	-0.80301	-0.651752	-0.935726	-0.618442
MAFB (19g)	-0.842316	-0.909537	1.58601	1.29168	0.891783	0.725134	-0.795038	-0.589736	-0.846855	-0.511125
MAFF (177g)	0.940477	0.382088	-0.687767	-0.929629	-0.951244	-0.85019	-0.57799	1.96302	0.886726	-0.17549
MAFG (158g)	1.4378	0.820571	1.40075	-0.795963	-0.307013	0.0611128	-0.950334	0.514868	-1.1843	-0.997484
MAFK (349g)	0.0330802	-0.143827	-0.680326	-1.00791	-0.834244	-0.839729	0.367481	1.94164	1.45259	-0.288753
MAX (714g)	0.946452	0.702747	-0.303046	0.182403	-0.142855	-1.06968	-1.44178	-0.996809	1.76685	0.355717
MAZ (1264g)	1.30005	0.861003	0.248986	-0.585865	-0.674599	-1.49158	1.3931	0.375576	-0.275183	-1.15148
MECP2 (8g)	-1.41722	0.256707	0.204235	1.48198	1.27964	0.844564	-1.28075	-0.554245	-0.57668	-0.23823
MEF2A (106g)	-0.852346	-0.641222	1.07495	-0.217186	0.790082	0.634357	-1.50689	-0.88892	1.60378	0.00339986
MEF2C (20g)	-0.369296	0.103655	-0.41475	-0.466736	-0.453896	-0.388265	-0.412761	-0.348947	2.79503	-0.044031
MEF2D (33g)	1.12606	-0.514876	-0.324733	1.04424	-1.09955	-1.44235	-1.00515	0.930667	1.01611	0.269591
MEIS1 (42g)	-1.51386	-0.92574	0.0331694	0.768988	1.56945	0.573402	0.461875	-0.203645	-1.36173	0.598089
MEIS3 (58g)	-0.648258	-0.754594	1.26126	0.961483	0.903713	1.44516	-0.965011	-0.781319	-0.846485	-0.575943
MEOX2 (29g)	1.08847	-0.00791032	0.772366	-1.03586	-0.823519	0.401523	-1.2508	-0.492715	-0.463715	1.81216
MITF (106g)	0.233673	-0.235964	-0.267126	-0.602798	-0.575316	-0.150005	-1.06459	0.453137	-0.365717	2.5747
MLXIPL (134g)	-0.833963	-0.933135	1.03484	1.31675	0.788745	1.35853	-1.01692	-0.505751	-0.869559	-0.339538
MNT (88g)	2.02339	0.61182	-0.937565	-0.147182	-0.633237	-1.20504	1.19713	-0.121037	-0.295917	-0.492358
MNX1 (43g)	-0.824899	-0.456241	0.268394	2.39102	0.246191	0.741823	-1.05785	-0.387995	-0.555847	-0.364588
MSX1 (73g)	2.2336	0.682136	-0.593191	-0.685026	-0.618948	-0.590569	-0.751976	-0.476858	1.06344	-0.262604
MSX2 (5g)	-0.351964	-0.0851086	-0.582271	-0.376563	-0.518626	-0.476824	-0.325141	-0.500946	0.522659	2.69479
MTF1 (10g)	1.08765	-0.0330181	-0.3157	0.407879	-0.65837	-0.706501	-0.941548	-0.575639	-0.527705	2.26295
MXD4 (55g)	0.649929	-0.431896	0.81646	-0.302258	-0.0855228	1.21636	-2.3445	-0.381807	0.175497	0.687745
MXI1 (1312g)	0.342564	-0.182177	-0.807941	1.11108	-0.222965	-0.561972	1.90462	0.664551	-1.14912	-1.09864
MYB (5g)	-0.677196	0.925142	0.0318531	-0.167142	0.259092	1.6572	-0.977779	-1.48996	-0.666845	1.10563
MYBL1 (29g)	-0.682989	-0.641781	-0.175456	-0.404108	0.327596	2.45007	-1.21653	-0.0517222	-0.160852	0.555768
MYBL2 (16g)	0.725265	-0.366324	-0.566407	-0.8816	-0.856213	0.22998	-1.25982	-0.110222	1.76268	1.32266
MYC (814g)	0.778825	0.360996	-0.790119	-1.10253	-1.06986	-1.14463	1.33955	1.40096	0.418085	-0.191283
MYOG (6g)	-0.213799	-0.964804	0.975169	-0.818274	-0.244399	-0.571228	0.0843029	0.37978	2.25548	-0.882231
MYPOP (33g)	-0.41449	-0.0400244	0.903061	1.0148	0.112633	1.83335	-1.30459	-1.11702	-0.202399	-0.785328
MZF1 (6g)	-0.548834	-0.108933	-0.356466	-0.199406	2.66546	0.118523	-0.629081	-0.65608	0.374361	-0.659548
NANOG (25g)	-0.925006	-0.138928	-0.159874	-0.674886	-0.246096	0.973789	-0.573811	2.41875	0.00101617	-0.674958
NEUROD1 (163g)	-0.837286	-0.728445	0.983026	1.26555	0.963612	1.36015	-1.01908	-0.831009	-0.687706	-0.468805
NEUROD2 (12g)	-0.645729	-0.0814832	-0.264273	-0.24504	0.701112	-0.212418	2.59577	-0.532497	-0.765066	-0.550379
NEUROG3 (6g)	-0.87357	-0.466375	-0.434131	0.0939081	2.32574	-0.447929	-0.358565	-1.1169	0.539146	0.738681
NFATC1 (37g)	1.54576	1.81896	-0.902395	-0.796195	-0.723647	-0.219686	-0.97689	0.0138943	0.506419	-0.26622
NFATC2 (174g)	2.20394	0.809285	-0.985838	-0.673288	-0.491462	-0.782126	-0.843469	0.0297738	0.704336	0.028846
NFATC3 (21g)	-0.295069	-0.375005	-0.473855	-0.487099	-0.49278	-0.236784	-0.576125	-0.208803	0.413247	2.73227
NFATC4 (337g)	2.23825	1.38404	-0.63061	-0.651511	-0.600611	-0.549084	-0.603672	-0.14879	0.013192	-0.451201
NFE2 (29g)	-0.208002	-0.562107	0.445986	-0.935868	-0.386859	-0.649509	-0.658476	1.25479	-0.480641	2.18069
NFE2L1 (389g)	-0.784104	-0.546473	0.669618	1.61348	0.891128	1.27621	-1.13359	-0.573896	-0.717135	-0.695236
NFE2L3 (37g)	0.760807	0.275856	-0.959109	-0.882594	-0.735984	-0.488464	-0.299088	2.39423	0.11207	-0.177725
NFIA (15g)	-0.833148	-0.760579	0.758179	-0.633394	0.608012	0.570432	-0.563997	2.19875	-0.662139	-0.682113
NFIL3 (121g)	0.252519	0.113603	-0.543916	-0.607013	-1.0004	-0.556218	0.653421	2.45633	-0.694947	-0.0733838
NFKB1 (930g)	0.50598	0.0460477	-0.801065	-1.24897	-1.12405	-1.03801	1.00774	1.59451	0.326697	0.731125
NFKB2 (305g)	-0.340265	-0.227227	-0.318687	-1.19813	-0.896178	-1.00202	0.556708	2.06067	0.694	0.671133
NFYA (24g)	0.950037	0.896238	-0.876754	-0.772766	-0.766556	-0.593156	-0.89517	0.342643	-0.282149	1.99763
NFYB (115g)	1.23037	0.928064	-0.89213	1.4791	0.43101	-0.735022	-0.21702	-1.40157	0.120212	-0.943009
NPAS2 (135g)	1.38564	-0.511654	-0.0129171	0.321349	-0.230275	-1.364	1.18431	1.09636	-0.459854	-1.40897
NR1H2 (160g)	2.01782	0.879019	-0.930116	-0.837392	-1.08143	-0.688493	-0.550762	0.409885	0.0998664	0.681604
NR1H3 (10g)	-0.0253816	0.711756	-0.859536	-0.799561	-0.521645	-0.195581	-0.858429	-0.463941	0.69526	2.31706
NR1H4 (27g)	-0.64292	-0.533409	-0.291792	-0.394047	-0.313551	-0.240152	-0.116973	2.80217	-0.177255	-0.0920686
NR1I3 (4g)	-0.744569	-0.639099	0.184079	-0.128236	1.30766	2.24232	-0.600879	-0.494168	-0.498716	-0.628395
NR2C1 (34g)	0.425867	-0.764348	-0.459588	0.897968	0.503096	0.0777727	-1.57353	-0.381714	-0.69013	1.96461
NR2C2 (78g)	-1.33033	-0.716494	-0.00184368	0.671758	1.42745	1.08348	-1.53478	0.674936	0.183367	-0.457533
NR2E3 (10g)	-0.060481	0.451788	-0.772331	-1.02477	-0.888645	-0.603351	0.202246	1.58984	1.73861	-0.632914
NR2F1 (60g)	2.50083	0.919515	-0.507606	-0.683294	-0.599518	-0.624905	-0.448553	-0.312098	0.0984772	-0.342851
NR2F2 (75g)	1.46869	2.05796	-0.635891	-0.636773	-0.638548	-0.594231	-0.595051	-0.384861	0.496078	-0.537373
NR2F6 (52g)	-0.72734	-0.763855	-0.277057	0.191436	-0.331667	-0.265206	2.59478	0.577394	-0.61962	-0.378868
NR3C1 (1858g)	0.238778	0.164834	-0.119129	1.87745	0.968402	0.506694	-1.38306	-1.0053	-0.134853	-1.11382
NR4A2 (12g)	1.64629	1.84255	0.0622395	-0.696335	-0.386321	0.116638	-1.13909	-0.61432	-0.0823475	-0.749303
NR5A2 (177g)	-0.311193	-0.354699	-0.460057	-0.454778	-0.485009	-0.536057	2.73273	0.441124	-0.214368	-0.35769
NR6A1 (61g)	-1.0834	-0.802003	-0.606089	-0.429836	-0.0345492	-0.131355	0.0792445	2.09262	-0.493154	1.40852
NRF1 (77g)	-0.45652	0.107869	-0.280384	2.32987	0.913204	-0.875873	-0.813593	-0.982395	-0.118149	0.175973
NRL (53g)	-0.957639	-0.152622	1.1623	1.12978	0.54972	1.5203	-0.692022	-0.666048	-1.17391	-0.719864
OLIG2 (14g)	-1.6916	-0.719936	-0.134738	-0.329366	0.580436	1.0693	-0.985401	1.67664	0.057371	0.477296
OLIG3 (54g)	-0.825499	-0.622646	0.784994	1.3786	0.614641	1.65912	-0.886909	-0.787173	-0.736899	-0.578236
ONECUT1 (9g)	-0.523774	-0.601707	-0.657515	-0.630615	-0.126404	2.61463	0.300914	-0.540349	-0.295242	0.460065
OTP (47g)	-0.0849431	0.107652	-0.634704	-0.61044	-0.897323	-0.810034	-0.242336	0.414878	2.54316	0.214086
OVOL1 (53g)	-0.640521	-0.671099	-0.479404	-1.02026	-0.532873	-0.514382	1.58195	1.84561	-0.183474	0.614456
OVOL2 (7g)	0.223038	0.835622	1.12659	0.434831	0.730931	0.863611	-0.511888	-1.53388	-1.60732	-0.561541
PATZ1 (54g)	-0.102831	-0.344763	-0.854106	-1.01855	-0.878558	-0.629515	0.491638	1.80361	1.56202	-0.0289562
PAX1 (11g)	0.00164036	1.25213	-0.265338	1.43699	1.17892	-0.377753	-0.124263	-0.717514	-1.63419	-0.750623
PAX3 (16g)	-0.394347	-0.520622	0.362327	2.15489	-0.292563	-0.251557	-0.776978	-0.331325	1.2365	-1.18632
PAX4 (30g)	-0.911307	-0.317216	-0.195086	0.808216	1.53099	1.66059	-1.32276	-0.403636	-0.38998	-0.459811
PAX5 (26g)	-0.997656	-0.826169	0.374421	2.02254	0.641326	0.845553	-1.0126	-0.901547	0.168143	-0.314006
PAX6 (108g)	-0.924397	-0.617513	1.68474	0.915045	1.06179	0.813054	-0.893938	-0.894129	-0.724583	-0.420066
PAX7 (14g)	-0.933736	-0.500448	0.421689	-1.07694	-0.609959	-0.476624	1.65752	1.74996	-0.34411	0.112652
PAX8 (12g)	0.168242	0.62032	-0.109499	-0.739973	-1.24984	-0.85341	-1.29182	0.92209	1.2055	1.3284
PBX1 (216g)	0.791708	0.575436	-1.21741	-1.05262	-0.50136	-0.213081	1.78529	0.287661	0.715961	-1.17159
PBX2 (8g)	-1.34389	-0.238359	1.21502	-1.1677	1.64253	0.57511	-0.378288	0.50978	0.10975	-0.923947
PBX3 (249g)	-0.0851148	-0.477541	0.611326	0.426208	1.31907	1.32567	-1.98894	-0.12805	-0.84563	-0.156992
PDX1 (183g)	-0.713682	-0.569034	0.164535	2.03518	1.33329	0.508205	-0.887256	-0.68929	-0.613826	-0.568122
PHOX2A (15g)	-0.836695	-0.939366	-0.403945	-0.649901	-0.0801502	0.732574	-0.40612	2.42933	-0.247234	0.401511
PITX3 (9g)	0.85481	2.48288	-0.25561	-0.161873	-0.352913	-0.480106	-0.921751	-0.633327	0.098446	-0.630555
PKNOX1 (53g)	1.62277	1.78581	-0.741335	-0.28918	-0.613003	-0.576634	-1.25585	0.0172046	0.383809	-0.333586
POU2F2 (16g)	2.46859	0.792201	-0.331752	-0.623596	-0.603732	-0.61229	-0.538585	-0.535935	-0.488473	0.473576
POU2F3 (113g)	-0.748016	-0.540349	-0.425982	-0.832149	-0.413224	-0.459578	0.00558765	2.45476	0.0283995	0.930557
POU3F1 (87g)	-0.654341	-0.55505	-0.20885	0.206227	2.55745	0.607674	-0.641238	-0.645299	-0.663465	-0.00310839
POU3F3 (15g)	-0.311981	-0.399254	-0.63948	-0.0708717	0.320338	-0.849643	-0.797052	-0.0971247	2.60847	0.236602
POU6F1 (26g)	2.08958	1.0893	-0.210082	0.0292148	0.0963696	0.22345	-1.25608	-0.974742	-0.208692	-0.878324
POU6F2 (36g)	-0.653947	-0.862154	1.92068	-0.139917	0.743084	1.36827	-0.957607	-0.593462	-0.620603	-0.204344
PPARA (18g)	0.877881	0.418019	0.210595	0.541255	1.26746	0.610597	-1.8546	-1.43476	-0.181494	-0.454956
PPARG (25g)	0.312479	2.6958	-0.631183	-0.644068	-0.312515	-0.157325	-0.659774	-0.446244	0.0836288	-0.240795
PRDM1 (572g)	0.231333	-0.00690756	-0.667472	-0.773524	-0.69719	-0.661411	-0.666041	-0.33439	1.91259	1.66301
PRDM12 (10g)	-0.509495	0.483519	0.0706636	-0.307939	-0.691243	0.460496	-1.09226	-0.66046	-0.21153	2.45824
PRDM4 (3g)	-0.899911	-0.340706	0.693865	-0.158298	2.21657	0.92005	-0.508298	-0.181779	-0.864064	-0.877429
PTF1A (76g)	-0.364626	-0.313324	-0.291868	-0.405551	-0.312622	-0.349805	2.84223	-0.209676	-0.295375	-0.299384
RARA (194g)	0.0147133	0.0091185	-1.1088	1.39047	-0.450484	-0.103983	-1.95133	0.81896	0.999416	0.38192
RARB (12g)	0.197965	2.72846	-0.464583	-0.51953	-0.436768	-0.376245	-0.533742	-0.459288	0.242595	-0.378868
RARG (101g)	0.909035	0.669695	-0.617506	-0.994927	-0.690693	-0.583849	-0.611222	0.976197	1.84361	-0.900335
RBPJ (17g)	-0.44904	0.677887	-0.556334	-0.28608	0.0813417	0.504124	-1.26386	-1.0274	0.077062	2.2423
RBPJL (64g)	-0.359176	-0.292143	-0.323625	-0.380553	-0.366675	-0.371168	2.83959	-0.15889	-0.255897	-0.331465
REL (318g)	-0.59807	-0.429872	-0.680461	-0.976462	-0.675554	-0.501531	1.02432	1.59338	-0.370582	1.61483
RELA (1346g)	0.644987	0.496146	-1.18929	-0.636443	-1.09261	-1.40271	0.751141	1.0315	1.31205	0.0852247
RELB (276g)	0.0529811	-0.148073	-0.451547	-1.16394	-1.07071	-0.963595	0.580553	2.0601	0.277362	0.826865
REST (498g)	0.782304	0.282173	-1.01318	-1.21655	-0.985112	-0.921338	0.103865	1.57541	1.20632	0.186104
RFX1 (191g)	-0.928837	-0.998497	0.756134	0.952769	0.985396	1.45383	-1.44605	-0.683158	-0.129913	0.0383246
RFX2 (259g)	-0.879045	-0.509616	1.65406	0.83143	1.16533	0.820609	-1.03519	-0.806998	-0.529133	-0.711448
RFX3 (84g)	-1.04225	-0.640976	0.535355	1.30176	1.90754	0.420062	-0.859944	-0.295543	-0.679686	-0.646309
RFX4 (76g)	-0.472697	-0.643426	0.444088	1.79097	0.816669	1.01908	-1.20362	-1.28143	-0.0747038	-0.394934
RFX5 (7g)	-0.183083	0.063032	-0.769754	-0.643801	-0.468954	-0.787333	-0.501685	1.0227	2.40805	-0.139175
RFX6 (799g)	-0.760016	-0.598409	1.36665	1.0546	1.15948	1.02205	-0.97485	-0.858478	-0.784661	-0.626379
RORA (5g)	0.431799	2.40559	-0.701022	-0.391822	0.652969	-0.624741	-0.858103	-0.846498	0.200242	-0.268417
RUNX1 (661g)	2.11176	0.915007	-0.76675	-0.973104	-0.841133	-0.781282	-0.605081	0.175502	0.666175	0.0989094
RUNX2 (55g)	1.7119	0.726473	-0.850657	-0.765537	-0.615346	-0.688038	-0.601385	-0.445103	-0.145334	1.67303
RUNX3 (429g)	0.0892534	-0.0275285	-0.456203	-0.472476	-0.48991	-0.458292	-0.548095	-0.324846	-0.0861627	2.77426
RXRA (251g)	-0.407005	-0.558504	-0.938989	-0.506874	-1.0307	-0.382562	0.895806	2.23678	0.091076	0.600973
RXRB (52g)	1.54175	-0.615534	0.423624	0.168531	0.797565	0.153013	-0.854403	0.988252	-1.67745	-0.925346
RXRG (11g)	-0.640193	-0.440225	0.0921355	0.475391	2.25514	0.956526	-1.11308	-0.560403	-0.715924	-0.309375
SETDB1 (30g)	0.775791	1.28555	-0.39731	-0.274218	-1.00337	0.473611	-0.145947	1.60313	-1.21002	-1.10722
SHOX2 (11g)	0.818103	2.52383	-0.452549	-0.613258	-0.500758	-0.569963	-0.722674	-0.335606	-0.355299	0.20817
SIX1 (5g)	-0.803089	-0.846554	0.876979	-0.608086	-0.205961	-0.490697	-0.294118	-0.584539	0.635721	2.32034
SIX2 (65g)	-0.91467	-0.874491	0.423998	1.93181	1.09537	0.808643	-0.86484	-0.509194	-0.659536	-0.437084
SIX3 (80g)	-0.732757	-0.604826	-0.108923	2.5924	0.230662	0.234279	-0.827598	-0.182838	0.122978	-0.72338
SIX4 (4g)	-0.207044	-0.903936	0.171141	0.111196	-0.185061	0.206879	-0.625434	-0.415365	2.61951	-0.771884
SIX5 (201g)	0.434952	-0.0348168	-0.551873	0.495393	-0.126511	-0.662844	2.44283	-0.125451	-0.749446	-1.12224
SMAD3 (11g)	0.341662	-0.0881364	-0.649456	-0.763272	-0.52496	-0.730909	0.618065	2.51771	-0.159446	-0.561259
SMAD4 (29g)	0.0800127	0.514706	-0.726577	-0.598531	-0.563246	-0.663441	-0.353177	-0.620723	2.53314	0.397832
SMAD9 (65g)	-0.740694	-0.601706	0.433261	2.04317	0.511888	1.05837	-1.24832	-0.334862	-0.408869	-0.712235
SNAI3 (52g)	-0.528526	-0.665209	-0.644445	-0.788581	-0.120961	-0.0788145	-0.225089	0.812279	-0.294955	2.5343
SOX10 (146g)	1.74033	1.33686	-1.15663	-1.2264	-0.392326	-0.563764	-0.538944	0.405355	0.608519	-0.212996
SOX11 (13g)	0.385184	-1.08985	-0.127943	-1.3482	-0.476686	0.90718	0.290977	1.40816	1.1898	-1.13861
SOX15 (12g)	-0.960325	-0.734436	-0.0771938	-0.554233	-0.27874	0.18295	0.607001	0.213113	-0.844856	2.44672
SOX17 (42g)	-0.151158	-0.15968	-0.440183	-0.415282	-0.386803	-0.350791	-0.423912	-0.25349	2.82968	-0.248386
SOX18 (255g)	0.31565	0.333056	-0.636496	-0.712098	-0.600412	-0.571347	-0.461978	-0.189475	2.63231	-0.109209
SOX2 (85g)	0.674446	2.27171	-0.710302	-1.13489	-0.578285	0.106182	-1.06865	0.308591	0.0505749	0.0806191
SOX3 (12g)	-0.720204	0.461978	-0.79303	0.444675	-0.0119116	0.267015	-1.05781	-0.85473	-0.0840118	2.34803
SOX4 (596g)	0.172655	-0.0299349	-0.854763	-1.15142	-0.858551	-0.77009	1.04551	1.98387	0.704056	-0.241336
SOX5 (44g)	-0.556074	-0.484783	0.36067	1.95297	0.491983	0.595578	-1.35423	-1.37741	0.42515	-0.0538479
SOX6 (66g)	-1.22431	-0.952535	0.897123	-0.0171608	1.16599	1.61825	-0.935088	0.560884	-0.586723	-0.526435
SOX7 (65g)	-0.17809	-0.224096	-0.434548	-0.422981	-0.409142	-0.410554	-0.387555	-0.167242	2.82818	-0.193966
SOX8 (16g)	0.351678	0.678623	-0.414802	-0.551758	-0.461976	-0.310029	-0.729382	2.54403	-0.635797	-0.470583
SOX9 (174g)	-0.00199307	-0.489535	-0.490544	-0.760876	-0.586758	-0.243181	0.0267376	2.61297	0.561064	-0.627886
SP1 (321g)	0.233386	0.119758	-0.929355	-1.17064	-0.962552	-0.761773	0.241036	2.02084	1.00288	0.20642
SP2 (129g)	-1.67328	0.15926	-0.13082	0.994493	0.978668	0.682367	-1.36871	0.776632	0.559164	-0.977781
SP3 (9g)	-1.14495	-0.750937	0.417378	0.439459	-0.136267	-0.926259	0.147801	2.36184	-0.518624	0.110555
SP4 (39g)	-1.03101	-0.54347	0.92725	1.03329	1.00826	1.55035	-0.94499	-0.689967	-0.471444	-0.838268
SP6 (29g)	1.37684	0.381954	-0.562988	-0.914798	-0.803822	-1.64073	1.41028	0.276105	0.61774	-0.14057
SP7 (10g)	-1.03441	-1.17007	1.25152	-0.773305	1.51103	0.469803	-0.165521	1.03021	-0.261649	-0.857612
SP8 (21g)	-1.0689	-0.374986	0.940011	1.55812	1.24969	0.595727	-0.644501	-0.333058	-1.20118	-0.720931
SPDEF (20g)	-1.16504	-1.02111	1.21359	-0.424863	-0.418732	0.957291	1.44754	0.845013	-0.811201	-0.622484
SPI1 (1261g)	-0.00432276	-0.152619	-0.486773	-0.623388	-0.570444	-0.496106	-0.481844	-0.0794973	0.153161	2.74183
SPIB (83g)	-0.191757	-0.0903583	-0.845244	-1.01675	-0.972384	-0.647606	-0.04214	0.713541	1.0226	2.0701
SREBF1 (1698g)	-0.53275	-0.660539	0.81852	1.63271	0.917247	1.0856	-1.2334	-0.698961	-0.790842	-0.537598
SREBF2 (1140g)	-0.103431	-1.13456	2.05666	-0.35666	0.203627	1.25572	-0.601614	0.0743284	-1.13722	-0.256842
SRF (340g)	1.32895	0.29558	-0.471814	-1.35802	-1.04873	-0.919597	-0.260393	1.63233	0.601514	0.20019
SRY (21g)	-0.694428	-0.684803	0.200032	0.93633	2.24004	0.462941	-0.889124	-0.846954	-0.616982	-0.107053
STAT1 (693g)	-1.32428	-0.235552	1.15298	0.488469	0.168812	0.695798	-1.91261	0.993637	-0.495531	0.468276
STAT2 (52g)	2.37702	1.20757	-0.625886	-0.576227	-0.534649	-0.643554	-0.460298	-0.397031	-0.0354819	-0.311464
STAT3 (38g)	-0.746635	-0.976727	0.331256	2.207	0.534364	0.387119	-0.707797	0.54086	-0.938764	-0.630681
STAT4 (11g)	-0.671889	-0.341715	-0.677953	-0.518158	-0.11873	1.67651	1.40781	-0.65216	-1.16233	1.0586
STAT5A (132g)	-0.322285	-0.380444	-0.244836	-0.470909	-0.572137	-0.523647	2.7974	-0.196085	-0.0587695	-0.0282878
STAT5B (11g)	-1.6074	-0.679388	1.71301	1.08629	0.822365	0.247202	0.110619	-0.840224	-0.529424	-0.323046
STAT6 (13g)	0.761692	0.196436	-0.947459	-1.12346	-0.590343	-0.768626	-0.396705	1.75047	1.40624	-0.288238
TAL1 (62g)	-0.288086	-0.0463418	-0.519667	-0.519318	-0.434662	-0.48821	-0.569508	-0.413601	2.65833	0.621066
TAL2 (16g)	-1.92043	-0.467334	0.732284	1.25453	1.22398	0.858974	-0.438656	-0.570569	-0.376599	-0.296182
TBP (121g)	0.599481	-1.03524	0.200464	-0.652705	-0.299223	-0.274509	0.861178	2.18703	-0.515192	-1.07129
TBPL2 (10g)	0.641876	-0.729248	-0.16569	1.75687	0.569754	0.231873	0.708032	-0.193831	-1.56746	-1.25218
TBX1 (16g)	0.53465	1.32472	-0.796588	-1.03688	-0.984537	-0.78235	0.358152	-0.285969	1.85069	-0.181888
TBX15 (16g)	-0.35654	-0.368203	0.0545531	-0.427624	-0.248954	-0.292849	-0.446033	-0.426077	-0.304402	2.81613
TBX19 (8g)	-1.28365	-0.400833	0.444426	1.08857	1.25509	1.07387	-1.65341	0.116175	-0.066724	-0.573513
TBX2 (24g)	0.811416	2.41584	-0.755767	-0.518721	-0.568064	-0.572617	-0.365522	-0.651811	0.568955	-0.363713
TBX21 (84g)	-0.564439	-0.51742	-0.443397	-0.568212	-0.21102	-0.136142	-0.462771	-0.312442	0.52428	2.69156
TBX4 (27g)	1.07405	1.52027	-0.624861	-0.385755	-0.221818	-0.909715	1.34077	-0.667762	-1.3508	0.225623
TBX6 (39g)	-1.43985	-0.513865	2.03092	0.00211197	0.832155	0.085722	0.728084	-0.130644	-0.698106	-0.896527
TCF12 (109g)	1.75954	0.677772	-0.889381	-0.73004	-0.439828	-0.619278	-1.33994	0.921356	-0.253947	0.913743
TCF21 (70g)	2.37947	1.14697	-0.580636	-0.581671	-0.540879	-0.50204	-0.613454	-0.426571	0.179334	-0.460518
TCF3 (5g)	1.46024	0.923236	-0.450847	-0.701263	-1.03816	-0.942488	-1.13926	-0.029747	1.28742	0.630875
TCF4 (105g)	0.491889	0.358769	-0.679338	-0.720573	-0.564957	-0.479103	-0.726426	-0.177505	2.55678	-0.0595395
TCF7 (30g)	-0.160949	-0.424342	-1.13828	-1.04361	-0.486956	-0.918719	1.42845	0.308514	1.55383	0.882053
TCF7L1 (91g)	1.57928	0.779322	-0.775507	-1.13247	-0.762048	-0.945287	-0.237039	-0.0617435	1.5748	-0.0193007
TCF7L2 (37g)	-0.668479	-0.749081	-0.22095	-0.720351	0.309035	0.0238172	-0.263928	2.63181	0.198992	-0.540866
TEAD1 (4g)	-0.680207	-0.35146	0.777883	1.29661	0.867812	1.53675	-0.88571	-0.737115	-0.811155	-1.01341
TEAD2 (548g)	0.75252	0.209619	-0.859772	-1.28332	-1.03689	-1.03155	0.86778	1.50907	0.912408	-0.0398731
TEAD3 (114g)	2.04373	1.10939	-0.851872	-0.926614	-0.855409	-0.740627	-0.537376	0.172497	0.637718	-0.051437
TEAD4 (240g)	-0.0640226	-0.301246	-0.322215	-0.296639	-0.407914	-0.510483	2.82006	-0.118218	-0.408653	-0.390671
TEF (254g)	-0.914484	-0.822812	0.883045	1.1244	1.28937	1.16473	-1.24701	-0.633902	-0.657351	-0.185986
TET1 (7g)	0.0707599	-0.234579	-1.1722	0.187876	0.808579	0.0845999	-0.754196	-1.63288	1.05238	1.58966
TFAP2A (149g)	0.0423976	-0.201114	-0.630321	-0.967699	-0.75035	-0.695368	0.582623	2.44819	0.424657	-0.253018
TFAP2C (12g)	-0.193313	0.0391831	-0.367583	-0.31231	-0.423742	-0.660808	2.78973	-0.0922646	-0.483746	-0.295145
TFAP4 (20g)	-0.90048	-0.844502	1.81613	0.0459543	0.0893613	1.47857	0.505841	-0.728499	-0.981677	-0.480702
TFDP1 (182g)	-1.03068	-0.224005	1.4978	0.594325	1.18193	1.10974	-0.800669	-0.986239	-0.943056	-0.399143
TFE3 (238g)	1.07404	-0.0580003	-0.238346	-0.73884	-0.644862	-0.660456	-0.839684	-0.102711	-0.167025	2.37588
TFEB (9g)	-1.12742	-0.0440054	-0.334601	1.89963	1.09519	0.542604	-1.14394	-1.05931	0.269049	-0.0972028
TFEC (213g)	-0.153425	-0.263701	-0.34432	-0.391855	-0.415235	-0.283321	-0.717203	-0.223154	-0.00384011	2.79606
TGIF1 (13g)	0.0931184	0.0786395	-1.04182	-1.04946	-0.929159	-0.890488	1.08572	1.81339	0.821327	0.018732
THAP1 (45g)	0.0381409	1.24882	-0.837285	-0.147835	0.191458	-0.345873	-1.70204	-0.665409	1.72477	0.495253
THRA (60g)	-0.0207628	-0.714842	0.178463	-0.722591	0.225452	0.639326	-1.60614	-0.0475313	2.20766	-0.139033
THRB (30g)	-1.09508	-0.61207	1.15711	0.466577	1.47796	1.24227	-0.228902	-0.976801	-0.95159	-0.479483
TLX1 (12g)	-0.17253	2.75747	-0.432139	-0.24406	-0.392903	-0.492532	-0.430749	-0.538933	0.323816	-0.377444
TP53 (223g)	0.305252	0.41251	-0.382856	-0.678767	-1.10804	-1.26751	2.04109	0.933375	0.208073	-0.463136
TP63 (13g)	0.354562	-0.157202	-0.31294	-0.783765	-0.705211	-0.0921021	-1.11724	-0.223689	0.591486	2.4461
TP73 (32g)	-1.15919	-0.191068	-0.283867	-0.356696	0.460032	0.564711	-1.16129	-0.774515	0.849909	2.05198
TWIST1 (216g)	2.19385	1.32078	-0.65182	-0.644715	-0.646307	-0.626667	-0.621182	-0.397873	0.386767	-0.31283
USF1 (18g)	-0.232696	-0.278166	0.136937	-0.501275	-0.115409	1.02678	-1.86405	-0.612017	0.6262	1.81369
USF2 (999g)	-0.597987	-0.812544	1.33583	0.999634	0.677447	1.28926	-1.11344	-0.885275	-1.01884	0.125922
VAX1 (7g)	-1.19873	2.18912	-1.37943	-0.403505	0.131968	0.256322	0.176911	-0.530514	0.484138	0.273712
VAX2 (4g)	-0.738133	-0.70627	1.04078	0.451967	1.80374	1.07242	-0.861751	-0.592597	-0.94815	-0.522012
VDR (23g)	1.43014	0.165171	-0.530679	-0.960236	-0.834422	-0.603642	-0.627671	-0.193864	0.100591	2.05461
VENTX (11g)	-0.322182	-0.275306	-0.331472	-0.324539	-0.320074	-0.332851	-0.336076	-0.336725	-0.265931	2.84516
VSX1 (9g)	-0.658291	-0.2111	0.977406	-0.0447562	-0.160892	-0.191747	2.28922	0.0410153	-0.722621	-1.31823
WT1 (8g)	1.39671	-0.466038	0.229469	2.02444	0.328287	-0.435441	-0.730358	-0.691889	-0.856552	-0.798625
XBP1 (1540g)	-0.372724	-0.640692	0.506888	1.66292	1.04564	0.548762	0.521611	-0.73311	-1.28231	-1.25698
YY1 (1884g)	1.43551	1.14543	-0.830028	-0.466611	-0.734422	-0.772402	-0.921147	1.04265	0.957121	-0.856107
ZBED1 (23g)	2.11415	0.750158	-0.405181	-0.452237	-0.59401	-0.471302	-1.14393	0.832232	0.327095	-0.956969
ZBTB16 (4g)	-0.584038	-0.0579685	-0.535082	-0.46316	0.966421	2.51386	-0.566113	-0.348622	-0.337918	-0.587383
ZBTB17 (22g)	0.714523	0.100386	-0.407051	-1.11917	-0.969327	0.225099	-0.887683	1.79393	1.25287	-0.703577
ZBTB24 (9g)	-1.0968	-0.527369	0.376132	1.45786	1.52244	0.989268	-0.697811	-0.931772	-0.499676	-0.592269
ZBTB33 (170g)	-0.895411	-0.426051	0.964889	1.41656	0.923412	1.05901	-1.49902	-0.714074	-0.369873	-0.45944
ZBTB49 (11g)	-0.97437	1.10994	-1.09982	-0.912146	0.969028	0.0479195	-0.493154	-0.958571	1.19374	1.11743
ZBTB7A (141g)	0.924248	-0.308986	0.0686765	0.513173	0.17491	1.57047	-2.25624	-0.0834807	-0.356053	-0.246718
ZBTB7B (27g)	2.44403	1.07156	-0.696624	-0.27233	-0.23744	-0.37379	-0.605434	-0.237682	-0.773453	-0.318838
ZEB1 (76g)	1.72686	0.536787	-0.740722	-0.67964	-0.505978	-0.657546	-0.856044	-0.385848	1.76316	-0.201033
ZFP1 (13g)	1.09498	-0.730084	-0.810269	-0.1836	-0.419953	0.129093	0.0547765	-0.671966	2.30945	-0.772425
ZFP3 (9g)	-0.591515	-0.941371	2.09689	-0.0402994	0.962574	0.694465	-0.210677	-0.646456	-1.21781	-0.105793
ZFP37 (18g)	0.194591	-0.504042	-1.05838	0.819569	1.52011	-0.806759	-1.0458	-0.899808	0.407497	1.37303
ZFP69B (11g)	-1.1088	1.74492	-0.330806	0.21056	-0.0653119	0.614659	-1.25277	-0.931128	-0.191607	1.31028
ZFY (19g)	-0.743859	0.793433	-1.27818	0.461294	0.846434	-0.651593	-0.494407	-1.20144	0.600762	1.66756
ZIC4 (4g)	-0.437938	-0.826187	1.61084	-0.416621	0.340984	1.94808	-0.221786	-0.462774	-0.817854	-0.716745
ZKSCAN7 (26g)	-1.17334	-0.590459	1.2211	1.32675	1.17474	0.813591	-0.666205	-0.619442	-0.899251	-0.587487
ZNF143 (124g)	0.280625	0.912676	-0.595426	-0.940074	-0.911425	-1.72962	0.935092	0.638522	1.31804	0.0915931
ZNF16 (11g)	-0.302119	0.146129	-0.595967	0.729975	0.918339	-0.467727	-1.15703	-1.24482	2.01183	-0.0386123
ZNF165 (9g)	-0.487177	0.0367871	-0.478958	0.14753	2.09659	1.06313	-1.2494	-0.893313	-0.664181	0.428993
ZNF182 (5g)	-1.12782	0.060024	0.73849	-0.0052649	0.635455	2.24495	-0.53531	-0.482827	-0.607643	-0.920054
ZNF19 (11g)	0.0425188	-0.0617509	-0.761437	-0.617068	-0.989368	-0.624673	2.03626	0.978554	-0.884928	0.881892
ZNF217 (214g)	-0.107128	-0.0563143	-0.507193	-1.24177	-0.831003	-0.608827	0.650108	2.37574	0.212504	0.113882
ZNF222 (4g)	-0.27071	-0.281886	-0.335257	-0.314552	-0.333655	-0.335797	-0.320624	-0.328068	-0.324784	2.84533
ZNF229 (6g)	1.7165	-0.132312	-0.848356	-0.803895	-0.413178	-0.759956	0.0546785	0.0947252	-0.741338	1.83313
ZNF233 (19g)	-1.40149	-0.630747	1.22277	0.585135	1.36869	-0.0386998	-1.2561	-0.858903	0.729132	0.280214
ZNF236 (6g)	0.910169	1.60834	-0.199567	0.709846	0.549389	0.434175	-1.5963	-0.975566	-0.802083	-0.638398
ZNF239 (19g)	-0.618872	-0.360861	-0.410774	-0.13625	1.08432	2.42676	-0.584818	-0.648821	-0.683429	-0.0672486
ZNF250 (41g)	1.40915	0.499494	-0.915038	-0.76975	-0.738947	-0.445078	-0.908402	-0.161938	1.93121	0.0992958
ZNF26 (8g)	-1.14061	-0.548587	0.529869	0.110924	1.7419	-0.194837	-0.856888	-0.603153	1.59259	-0.631202
ZNF274 (112g)	-0.660409	-0.623996	-0.430031	-0.856703	-0.818444	-0.468883	1.29558	1.5769	-0.432937	1.41892
ZNF276 (9g)	-0.352413	-0.693168	0.827351	-0.57232	2.40638	0.155095	-0.595336	0.316876	-0.746231	-0.746231
ZNF281 (8g)	1.88211	1.285	-1.0635	-0.854037	-0.397222	-0.38114	-0.951538	0.64827	0.305372	-0.473321
ZNF354C (13g)	-0.223976	1.81333	-0.21688	-0.172608	-0.205723	-0.325793	-1.06724	-0.854667	1.80602	-0.552462
ZNF358 (365g)	1.99036	0.601433	-0.493005	-0.979489	-0.861338	-0.296729	-1.36496	0.231001	0.728178	0.444553
ZNF362 (120g)	0.95784	0.142512	-0.40285	-0.730902	-0.569842	-0.0612699	-1.29261	-0.403753	0.0812261	2.27965
ZNF383 (27g)	-0.342782	0.38268	-0.71593	-0.298819	-0.319504	-0.256521	-1.0417	-0.683872	2.36139	0.915064
ZNF384 (127g)	0.609108	0.162486	-1.13064	-0.842282	-1.2399	-1.09012	1.62656	0.78551	0.55975	0.559518
ZNF394 (20g)	0.0590516	0.440314	-0.528725	-0.617448	-0.520322	-0.626994	-0.837887	-0.830568	1.51756	1.94502
ZNF415 (9g)	-1.40907	-0.74209	0.0191653	0.774806	0.760839	1.02257	-1.08092	-0.564013	-0.393004	1.61172
ZNF423 (14g)	1.79954	0.118812	-0.0599011	0.432919	0.745885	0.242481	-1.62108	-1.36463	0.304685	-0.598708
ZNF431 (5g)	-0.647793	-0.425899	2.08392	-0.677515	-0.3816	1.52186	-0.718821	-0.45294	-0.579759	0.278553
ZNF432 (5g)	2.05109	0.631187	-0.734829	-0.833309	-0.825055	-0.777066	-0.566875	0.275451	1.1561	-0.3767
ZNF44 (19g)	-0.810393	-0.750553	-0.253169	-0.379771	0.0459724	1.18638	-0.392404	-0.357191	-0.630446	2.34157
ZNF442 (4g)	-0.264063	0.969872	-0.600899	-0.632825	-0.630222	-0.447896	-0.771109	-0.644689	2.23697	0.784856
ZNF449 (3g)	1.80131	0.970404	-0.902571	-1.13439	-0.964968	-1.02539	0.332268	0.653395	0.414056	-0.144119
ZNF454 (10g)	-0.667725	0.613381	-0.193584	1.61279	1.76079	-0.223433	-0.773111	-0.740785	-0.32075	-1.06757
ZNF460 (17g)	-0.317322	-0.201151	2.29019	1.17647	0.194883	-0.280523	-0.615374	-0.768488	-0.898423	-0.580264
ZNF467 (46g)	-0.322904	-0.56047	2.68882	-0.348878	0.0646802	0.444447	-0.623761	-0.294838	-0.569502	-0.477591
ZNF471 (15g)	-0.172666	0.0138183	0.205491	-0.0489303	0.553492	1.97511	-2.10727	-0.424169	-0.218177	0.223306
ZNF484 (2g)	-1.02447	1.57023	1.83414	0.236703	-0.058356	-0.0387544	-0.872183	-0.403982	-1.04769	-0.195634
ZNF491 (17g)	0.128453	1.99177	-0.567526	0.00598658	-0.219554	-0.248455	-1.41551	-0.595458	1.40951	-0.489223
ZNF503 (76g)	1.06979	0.507634	-0.729019	-0.674866	-0.882431	-0.113307	-1.18545	0.177529	2.07866	-0.248544
ZNF510 (17g)	0.370939	0.482016	-0.273635	1.92364	1.0726	-0.0576904	-1.47139	-0.96809	-0.63233	-0.44606
ZNF516 (13g)	-0.976534	-0.446358	0.486535	1.66394	0.635625	1.43202	-1.09098	-0.958058	-0.357226	-0.388968
ZNF544 (7g)	0.953131	-0.471834	2.27232	-0.595597	0.666768	-0.389257	-0.75749	-0.65876	-0.846862	-0.172414
ZNF551 (9g)	1.13335	0.133855	-0.566067	0.193126	0.463334	0.35849	-1.37848	1.72298	-0.981433	-1.07916
ZNF559 (4g)	-0.611515	-0.611515	2.53067	0.0871198	0.065315	-0.611515	0.75468	-0.38021	-0.611515	-0.611515
ZNF560 (9g)	-1.16038	-1.25457	0.973282	0.773516	0.754851	1.72203	-0.410848	-0.475436	-0.162481	-0.759955
ZNF561 (6g)	-0.450795	-0.27468	-0.751982	-0.343187	-0.327973	1.34785	-0.5617	-0.767385	-0.147777	2.27763
ZNF570 (4g)	-0.314078	0.373423	-0.82482	-0.789485	-0.910791	-0.623819	-0.150336	1.90529	-0.253636	1.58825
ZNF582 (20g)	-0.815478	0.43422	-0.673496	-0.111897	-0.0408429	-0.0220326	-0.827861	-0.406632	2.60892	-0.144901
ZNF583 (23g)	-1.03033	-0.656048	0.567278	1.51502	1.42021	0.875432	-0.987677	-0.890851	-0.469557	-0.343473
ZNF585B (20g)	-0.959796	-0.442926	1.11239	1.16412	1.34642	0.653457	-0.579933	-0.390242	-1.56408	-0.339411
ZNF587 (17g)	-1.01757	-0.936497	1.0261	1.05957	0.689545	1.51617	-0.96417	-1.02048	-0.404944	0.052279
ZNF589 (8g)	-0.63829	-0.420211	1.54485	1.13944	0.789063	0.978759	-0.428468	-0.832992	-1.06091	-1.07124
ZNF605 (6g)	-1.18131	1.47498	0.372995	-0.27525	0.618095	1.06997	-1.13544	-1.10268	0.843994	-0.685358
ZNF613 (28g)	2.18536	-0.324387	-0.941246	0.323438	-0.035323	-0.646307	0.181704	0.673889	0.0718747	-1.48901
ZNF616 (10g)	1.09136	1.70261	-0.876751	0.982172	-0.848229	-0.951021	-0.877396	-0.477386	-0.383871	0.638516
ZNF629 (11g)	0.204655	0.569866	-0.61764	0.0947686	-0.711807	0.0472552	-0.976201	-0.554362	-0.5424	2.48586
ZNF658 (6g)	1.65273	-0.394485	-0.745725	-0.67037	-0.620042	-0.573248	-0.299759	1.73665	-0.844381	0.758635
ZNF66 (2g)	-0.370917	-0.339225	1.05306	-0.569215	1.4571	0.703542	0.00462259	0.39043	-0.207936	-2.12146
ZNF667 (6g)	-0.0105866	-0.695852	0.208701	1.71607	-0.53838	-0.447749	-0.320227	1.73802	-0.299447	-1.35055
ZNF668 (5g)	-0.711148	1.47899	-0.355892	0.216438	-0.933799	-0.787449	0.524706	1.79321	-0.165307	-1.05975
ZNF699 (23g)	-0.338573	-0.629859	-0.394788	0.875631	0.242357	0.0202834	-1.84636	-0.546656	1.74036	0.877601
ZNF71 (4g)	-0.164826	-0.0107807	-0.331936	2.7817	-0.017269	-0.181825	-0.413249	-0.553938	-0.553938	-0.553938
ZNF714 (12g)	2.7257	-0.429583	-0.207427	-0.3434	0.0580573	0.217491	-0.535662	-0.177518	-0.675668	-0.631991
ZNF76 (4g)	-0.745503	-0.703663	2.04622	1.16846	0.0493563	0.778609	-0.815519	-0.682919	-0.716472	-0.378568
ZNF77 (4g)	-0.689786	-0.609374	-0.255284	0.536184	0.583743	2.50106	-0.730151	-0.582097	-0.222754	-0.531546
ZNF773 (6g)	-1.10337	-0.620849	1.65846	-0.212708	0.362503	1.67054	-1.20888	-0.46264	-0.0555971	-0.0274506
ZSCAN1 (5g)	-0.947879	1.48372	-0.0960665	-0.668032	0.956757	1.59494	-1.06507	-0.880264	-0.237444	-0.14066
ZSCAN16 (14g)	-1.03232	-0.739489	-0.243648	-0.211233	0.179496	-0.0127562	2.31187	0.969942	-0.941901	-0.27996
ZSCAN20 (14g)	-1.07292	-0.242519	1.62466	0.13835	1.67367	0.521775	-0.961555	-0.687988	-0.785319	-0.208146
ZSCAN9 (8g)	-0.838325	0.704306	1.36424	-0.465923	0.535011	0.916084	-1.01388	1.00393	-1.35732	-0.848127
ZXDC (7g)	-0.739875	1.61518	0.651839	-0.145462	0.0595008	-0.256282	-1.76765	-0.9416	1.04099	0.483353

## Sheet: Suppl. Table 4
Supplementary Table 4: 61 upregulated genes that were identified specific to liver fibrosis independent of etiology.
Ensembl gene ID	Gene symbol	Gene description	Transcription factor (yes or no)
ENSG00000106624	AEBP1	AE binding protein 1 [Source:HGNC Symbol;Acc:HGNC:303]	yes
ENSG00000145362	ANK2	ankyrin 2 [Source:HGNC Symbol;Acc:HGNC:493]	no
ENSG00000135046	ANXA1	annexin A1 [Source:HGNC Symbol;Acc:HGNC:533]	no
ENSG00000125843	AP5S1	adaptor related protein complex 5 subunit sigma 1 [Source:HGNC Symbol;Acc:HGNC:15875]	no
ENSG00000026508	CD44	CD44 molecule (Indian blood group) [Source:HGNC Symbol;Acc:HGNC:1681]	no
ENSG00000136026	CKAP4	cytoskeleton associated protein 4 [Source:HGNC Symbol;Acc:HGNC:16991]	no
ENSG00000111799	COL12A1	collagen type XII alpha 1 chain [Source:HGNC Symbol;Acc:HGNC:2188]	no
ENSG00000108821	COL1A1	collagen type I alpha 1 chain [Source:HGNC Symbol;Acc:HGNC:2197]	no
ENSG00000187498	COL4A1	collagen type IV alpha 1 chain [Source:HGNC Symbol;Acc:HGNC:2202]	no
ENSG00000134871	COL4A2	collagen type IV alpha 2 chain [Source:HGNC Symbol;Acc:HGNC:2203]	no
ENSG00000144810	COL8A1	collagen type VIII alpha 1 chain [Source:HGNC Symbol;Acc:HGNC:2215]	no
ENSG00000143387	CTSK	cathepsin K [Source:HGNC Symbol;Acc:HGNC:2536]	no
ENSG00000138061	CYP1B1	cytochrome P450 family 1 subfamily B member 1 [Source:HGNC Symbol;Acc:HGNC:2597]	no
ENSG00000153071	DAB2	DAB adaptor protein 2 [Source:HGNC Symbol;Acc:HGNC:2662]	no
ENSG00000147251	DOCK11	dedicator of cytokinesis 11 [Source:HGNC Symbol;Acc:HGNC:23483]	no
ENSG00000113657	DPYSL3	dihydropyrimidinase like 3 [Source:HGNC Symbol;Acc:HGNC:3015]	no
ENSG00000129521	EGLN3	egl-9 family hypoxia inducible factor 3 [Source:HGNC Symbol;Acc:HGNC:14661]	no
ENSG00000185070	FLRT2	fibronectin leucine rich transmembrane protein 2 [Source:HGNC Symbol;Acc:HGNC:3761]	no
ENSG00000139278	GLIPR1	GLI pathogenesis related 1 [Source:HGNC Symbol;Acc:HGNC:17001]	no
ENSG00000196743	GM2A	GM2 ganglioside activator [Source:HGNC Symbol;Acc:HGNC:4367]	no
ENSG00000135052	GOLM1	golgi membrane protein 1 [Source:HGNC Symbol;Acc:HGNC:15451]	no
ENSG00000136235	GPNMB	glycoprotein nmb [Source:HGNC Symbol;Acc:HGNC:4462]	no
ENSG00000164294	GPX8	glutathione peroxidase 8 (putative) [Source:HGNC Symbol;Acc:HGNC:33100]	no
ENSG00000170961	HAS2	hyaluronan synthase 2 [Source:HGNC Symbol;Acc:HGNC:4819]	no
ENSG00000166130	IKBIP	IKBKB interacting protein [Source:HGNC Symbol;Acc:HGNC:26430]	no
ENSG00000154721	JAM2	junctional adhesion molecule 2 [Source:HGNC Symbol;Acc:HGNC:14686]	no
ENSG00000100196	KDELR3	KDEL endoplasmic reticulum protein retention receptor 3 [Source:HGNC Symbol;Acc:HGNC:6306]	no
ENSG00000166173	LARP6	La ribonucleoprotein 6, translational regulator [Source:HGNC Symbol;Acc:HGNC:24012]	no
ENSG00000113083	LOX	lysyl oxidase [Source:HGNC Symbol;Acc:HGNC:6664]	no
ENSG00000130592	LSP1	lymphocyte specific protein 1 [Source:HGNC Symbol;Acc:HGNC:6707]	no
ENSG00000119681	LTBP2	latent transforming growth factor beta binding protein 2 [Source:HGNC Symbol;Acc:HGNC:6715]	no
ENSG00000079257	LXN	latexin [Source:HGNC Symbol;Acc:HGNC:13347]	no
ENSG00000005059	MCUB	mitochondrial calcium uniporter dominant negative subunit beta [Source:HGNC Symbol;Acc:HGNC:26076]	no
ENSG00000129534	MIS18BP1	MIS18 binding protein 1 [Source:HGNC Symbol;Acc:HGNC:20190]	no
ENSG00000157227	MMP14	matrix metallopeptidase 14 [Source:HGNC Symbol;Acc:HGNC:7160]	no
ENSG00000105887	MTPN	myotrophin [Source:HGNC Symbol;Acc:HGNC:15667]	no
ENSG00000122417	ODF2L	outer dense fiber of sperm tails 2 like [Source:HGNC Symbol;Acc:HGNC:29225]	no
ENSG00000167004	PDIA3	protein disulfide isomerase family A member 3 [Source:HGNC Symbol;Acc:HGNC:4606]	no
ENSG00000147535	PLPP5	phospholipid phosphatase 5 [Source:HGNC Symbol;Acc:HGNC:25026]	no
ENSG00000120594	PLXDC2	plexin domain containing 2 [Source:HGNC Symbol;Acc:HGNC:21013]	no
ENSG00000109099	PMP22	peripheral myelin protein 22 [Source:HGNC Symbol;Acc:HGNC:9118]	no
ENSG00000137509	PRCP	prolylcarboxypeptidase [Source:HGNC Symbol;Acc:HGNC:9344]	no
ENSG00000116132	PRRX1	paired related homeobox 1 [Source:HGNC Symbol;Acc:HGNC:9142]	yes
ENSG00000134247	PTGFRN	prostaglandin F2 receptor inhibitor [Source:HGNC Symbol;Acc:HGNC:9601]	no
ENSG00000112655	PTK7	protein tyrosine kinase 7 (inactive) [Source:HGNC Symbol;Acc:HGNC:9618]	no
ENSG00000141378	PTRH2	peptidyl-tRNA hydrolase 2 [Source:HGNC Symbol;Acc:HGNC:24265]	no
ENSG00000168461	RAB31	RAB31, member RAS oncogene family [Source:HGNC Symbol;Acc:HGNC:9771]	no
ENSG00000136546	SCN7A	sodium voltage-gated channel alpha subunit 7 [Source:HGNC Symbol;Acc:HGNC:10594]	no
ENSG00000135919	SERPINE2	serpin family E member 2 [Source:HGNC Symbol;Acc:HGNC:8951]	no
ENSG00000142669	SH3BGRL3	SH3 domain binding glutamate rich protein like 3 [Source:HGNC Symbol;Acc:HGNC:15568]	no
ENSG00000182628	SKA2	spindle and kinetochore associated complex subunit 2 [Source:HGNC Symbol;Acc:HGNC:28006]	no
ENSG00000196935	SRGAP1	SLIT-ROBO Rho GTPase activating protein 1 [Source:HGNC Symbol;Acc:HGNC:17382]	no
ENSG00000114850	SSR3	signal sequence receptor subunit 3 [Source:HGNC Symbol;Acc:HGNC:11325]	no
ENSG00000196562	SULF2	sulfatase 2 [Source:HGNC Symbol;Acc:HGNC:20392]	no
ENSG00000165124	SVEP1	sushi, von Willebrand factor type A, EGF and pentraxin domain containing 1 [Source:HGNC Symbol;Acc:HGNC:15985]	no
ENSG00000102265	TIMP1	TIMP metallopeptidase inhibitor 1 [Source:HGNC Symbol;Acc:HGNC:11820]	no
ENSG00000038427	VCAN	versican [Source:HGNC Symbol;Acc:HGNC:2464]	no
ENSG00000206538	VGLL3	vestigial like family member 3 [Source:HGNC Symbol;Acc:HGNC:24327]	no
ENSG00000164253	WDR41	WD repeat domain 41 [Source:HGNC Symbol;Acc:HGNC:25601]	no
ENSG00000123124	WWP1	WW domain containing E3 ubiquitin protein ligase 1 [Source:HGNC Symbol;Acc:HGNC:17004]	no
ENSG00000170027	YWHAG	tyrosine 3-monooxygenase/tryptophan 5-monooxygenase activation protein gamma [Source:HGNC Symbol;Acc:HGNC:12852]	no

## Sheet: Suppl. Table 5
Supplementary Table 5: 13 downregulated genes that were identified specific to liver fibrosis independent of etiology.
Ensembl gene ID	Gene symbol	Gene description	Transcription factor (yes or no)
ENSG00000099622	CIRBP	cold inducible RNA binding protein [Source:HGNC Symbol;Acc:HGNC:1982]	no
ENSG00000120885	CLU	clusterin [Source:HGNC Symbol;Acc:HGNC:2095]	no
ENSG00000116016	EPAS1	endothelial PAS domain protein 1 [Source:HGNC Symbol;Acc:HGNC:3374]	yes
ENSG00000135547	HEY2	hes related family bHLH transcription factor with YRPW motif 2 [Source:HGNC Symbol;Acc:HGNC:4881]	yes
ENSG00000185909	KLHDC8B	kelch domain containing 8B [Source:HGNC Symbol;Acc:HGNC:28557]	no
ENSG00000213160	KLHL23	kelch like family member 23 [Source:HGNC Symbol;Acc:HGNC:27506]	no
ENSG00000165795	NDRG2	NDRG family member 2 [Source:HGNC Symbol;Acc:HGNC:14460]	no
ENSG00000180304	OAZ2	ornithine decarboxylase antizyme 2 [Source:HGNC Symbol;Acc:HGNC:8096]	no
ENSG00000122035	RASL11A	RAS like family 11 member A [Source:HGNC Symbol;Acc:HGNC:23802]	no
ENSG00000133872	SARAF	store-operated calcium entry associated regulatory factor [Source:HGNC Symbol;Acc:HGNC:28789]	no
ENSG00000117614	SYF2	SYF2 pre-mRNA splicing factor [Source:HGNC Symbol;Acc:HGNC:19824]	no
ENSG00000178913	TAF7	TATA-box binding protein associated factor 7 [Source:HGNC Symbol;Acc:HGNC:11541]	no
ENSG00000196781	TLE1	TLE family member 1, transcriptional corepressor [Source:HGNC Symbol;Acc:HGNC:11837]	no

## Sheet: Suppl. Table 6
Supplementary Table 6: 15,252 protein-coding one-to-one orthologs for human, mouse and rat.
Human Ensembl ID	Human gene symbol	Mouse Ensembl ID	Mouse gene symbol	Rat Ensembl ID	Rat gene symbol
ENSG00000274662	RN7SKP236	ENSMUSG00000088357	Gm24011	ENSRNOG00000053049	RF00100
ENSG00000238961	SNORA47	ENSMUSG00000088108	Snora47	ENSRNOG00000044194	RF01234
ENSG00000202051	RNU6-382P	ENSMUSG00000064801	Gm24035	ENSRNOG00000059298	RF00026
ENSG00000200779	RNU6-105P	ENSMUSG00000088656	Gm24848	ENSRNOG00000056827	RF00026
ENSG00000207198	RNU6-1195P	ENSMUSG00000064743	Gm24856	ENSRNOG00000055026	RF00026
ENSG00000265706	SNORD53B	ENSMUSG00000092713	Gm22858	ENSRNOG00000060589	RF00325
ENSG00000238875	RN7SKP210	ENSMUSG00000087956	Gm22561	ENSRNOG00000059420	RF00100
ENSG00000222784	RN7SKP91	ENSMUSG00000088331	Gm22846	ENSRNOG00000051845	RF00100
ENSG00000252010	SCARNA5	ENSMUSG00000087968	Gm25395	ENSRNOG00000054529	RF00478
ENSG00000200437	RNU6-799P	ENSMUSG00000065319	Gm26066	ENSRNOG00000053224	RF00026
ENSG00000221792	MIR1282	ENSMUSG00000080374	Gm22953	ENSRNOG00000041411	Gm22953
ENSG00000276730	RF02275	ENSMUSG00000099252	Gm27265	ENSRNOG00000051617	RF02275
ENSG00000222796	RNU6-383P	ENSMUSG00000088285	Gm23589	ENSRNOG00000053809	RF00026
ENSG00000281859	SNORD38B	ENSMUSG00000064542	Gm22980	ENSRNOG00000057993	RF00212
ENSG00000207445	SNORD15B	ENSMUSG00000064966	Snord15b	ENSRNOG00000055569	RF00067
ENSG00000201403	SNORD14B	ENSMUSG00000064741	Snord14a	ENSRNOG00000057762	RF00016
ENSG00000252814	RN7SKP233	ENSMUSG00000089344	Gm22664	ENSRNOG00000054566	RF00100
ENSG00000251763	RNU6-470P	ENSMUSG00000065246	Gm22297	ENSRNOG00000058015	RF00026
ENSG00000206593	RNU6-47P	ENSMUSG00000065348	Gm25577	ENSRNOG00000059587	RF00026
ENSG00000199846	RNU1-72P	ENSMUSG00000064830	Gm25699	ENSRNOG00000056812	RF00003
ENSG00000199620	RNA5SP258	ENSMUSG00000084465	n-R5s47	ENSRNOG00000044429	RF00001
ENSG00000199436	SNORD9	ENSMUSG00000065687	Gm23734	ENSRNOG00000053218	RF00377
ENSG00000206680	SNORD21	ENSMUSG00000064453	Snord21	ENSRNOG00000058679	RF00068
ENSG00000198888	MT-ND1	ENSMUSG00000064341	mt-Nd1	ENSRNOG00000030644	Mt-nd1
ENSG00000198763	MT-ND2	ENSMUSG00000064345	mt-Nd2	ENSRNOG00000031033	Mt-nd2
ENSG00000198804	MT-CO1	ENSMUSG00000064351	mt-Co1	ENSRNOG00000034234	Mt-co1
ENSG00000198712	MT-CO2	ENSMUSG00000064354	mt-Co2	ENSRNOG00000030371	Mt-co2
ENSG00000228253	MT-ATP8	ENSMUSG00000064356	mt-Atp8	ENSRNOG00000033299	Mt-atp8
ENSG00000198899	MT-ATP6	ENSMUSG00000064357	mt-Atp6	ENSRNOG00000031979	Mt-atp6
ENSG00000198938	MT-CO3	ENSMUSG00000064358	mt-Co3	ENSRNOG00000030700	Mt-co3
ENSG00000198840	MT-ND3	ENSMUSG00000064360	mt-Nd3	ENSRNOG00000033615	Mt-nd3
ENSG00000198886	MT-ND4	ENSMUSG00000064363	mt-Nd4	ENSRNOG00000029707	Mt-nd4
ENSG00000198786	MT-ND5	ENSMUSG00000064367	mt-Nd5	ENSRNOG00000029971	Mt-nd5
ENSG00000222990	RNU4-22P	ENSMUSG00000088409	Gm25882	ENSRNOG00000051443	RF00015
ENSG00000198695	MT-ND6	ENSMUSG00000064368	mt-Nd6	ENSRNOG00000029042	Mt-nd6
ENSG00000198727	MT-CYB	ENSMUSG00000064370	mt-Cytb	ENSRNOG00000031766	Mt-cyb
ENSG00000206835	RNU1-74P	ENSMUSG00000088332	Gm22847	ENSRNOG00000051435	RF00003
ENSG00000252959	RNA5SP170	ENSMUSG00000089601	Gm22094	ENSRNOG00000049201	RF00001
ENSG00000281780	RF00134	ENSMUSG00000105060	Gm26457	ENSRNOG00000052356	RF00134
ENSG00000207046	RNU6-886P	ENSMUSG00000095305	Gm23790	ENSRNOG00000055343	RF00026
ENSG00000252757	RN7SKP96	ENSMUSG00000089578	Gm25971	ENSRNOG00000058879	RF00100
ENSG00000252714	RNA5SP392	ENSMUSG00000075874	n-R5s1	ENSRNOG00000034799	RF00001
ENSG00000199506	RNU6-247P	ENSMUSG00000088312	Gm26181	ENSRNOG00000058394	RF00026
ENSG00000221059	RNU6ATAC6P	ENSMUSG00000089423	Gm26007	ENSRNOG00000060885	RF00619
ENSG00000199855	RNU6-490P	ENSMUSG00000064444	Gm26227	ENSRNOG00000061244	RF00026
ENSG00000221803	SNORD23	ENSMUSG00000080478	Snord23	ENSRNOG00000059444	RF00603
ENSG00000239899	RN7SL674P	ENSMUSG00000092702	Gm24514	ENSRNOG00000048993	RF00017
ENSG00000222874	RN7SKP33	ENSMUSG00000087909	Gm22035	ENSRNOG00000060377	RF00100
ENSG00000252422	RNA5SP476	ENSMUSG00000099053	Gm27792	ENSRNOG00000034366	RF00001
ENSG00000249020	SNORA58	ENSMUSG00000064938	Mir3068	ENSRNOG00000059872	RF00418
ENSG00000222355	RNU2-29P	ENSMUSG00000065620	Gm24764	ENSRNOG00000059194	RF00004
ENSG00000013503	POLR3B	ENSMUSG00000034453	Polr3b	ENSRNOG00000007432	Polr3b
ENSG00000136044	APPL2	ENSMUSG00000020263	Appl2	ENSRNOG00000008174	Appl2
ENSG00000136051	WASHC4	ENSMUSG00000034560	Washc4	ENSRNOG00000008331	Washc4
ENSG00000088926	F11	ENSMUSG00000031645	F11	ENSRNOG00000013684	F11
ENSG00000111775	COX6A1	ENSMUSG00000041697	Cox6a1	ENSRNOG00000001170	Cox6a1
ENSG00000111786	SRSF9	ENSMUSG00000029538	Srsf9	ENSRNOG00000001163	Srsf9
ENSG00000131910	NR0B2	ENSMUSG00000037583	Nr0b2	ENSRNOG00000007229	Nr0b2
ENSG00000067334	DNTTIP2	ENSMUSG00000039756	Dnttip2	ENSRNOG00000025025	Dnttip2
ENSG00000011007	ELOA	ENSMUSG00000028668	Eloa	ENSRNOG00000010902	Eloa
ENSG00000160691	SHC1	ENSMUSG00000042626	Shc1	ENSRNOG00000020657	Shc1
ENSG00000082515	MRPL22	ENSMUSG00000020514	Mrpl22	ENSRNOG00000027039	Mrpl22
ENSG00000067369	TP53BP1	ENSMUSG00000043909	Trp53bp1	ENSRNOG00000013837	Tp53bp1
ENSG00000117318	ID3	ENSMUSG00000007872	Id3	ENSRNOG00000026124	Id3
ENSG00000119682	AREL1	ENSMUSG00000042350	Arel1	ENSRNOG00000004382	Arel1
ENSG00000143578	CREB3L4	ENSMUSG00000027938	Creb3l4	ENSRNOG00000023493	Creb3l4
ENSG00000161204	ABCF3	ENSMUSG00000003234	Abcf3	ENSRNOG00000001710	Abcf3
ENSG00000100410	PHF5A	ENSMUSG00000061360	Phf5a	ENSRNOG00000024170	Phf5a
ENSG00000109047	RCVRN	ENSMUSG00000020907	Rcvrn	ENSRNOG00000003633	Rcvrn
ENSG00000205758	CRYZL1	ENSMUSG00000058240	Cryzl1	ENSRNOG00000028014	Cryzl1
ENSG00000114126	TFDP2	ENSMUSG00000032411	Tfdp2	ENSRNOG00000011241	Tfdp2
ENSG00000163218	PGLYRP4	ENSMUSG00000042250	Pglyrp4	ENSRNOG00000021798	Pglyrp4
ENSG00000134193	REG4	ENSMUSG00000027876	Reg4	ENSRNOG00000019046	Reg4
ENSG00000184148	SPRR4	ENSMUSG00000045566	Sprr4	ENSRNOG00000042266	NEWGENE_2324572
ENSG00000203985	LDLRAD1	ENSMUSG00000070877	Ldlrad1	ENSRNOG00000037795	Ldlrad1
ENSG00000197651	CCER1	ENSMUSG00000047025	Ccer1	ENSRNOG00000004875	Ccer1
ENSG00000196260	SFTA2	ENSMUSG00000090509	Sfta2	ENSRNOG00000048987	Sfta2
ENSG00000116731	PRDM2	ENSMUSG00000057637	Prdm2	ENSRNOG00000033522	Prdm2
ENSG00000185477	GPRIN3	ENSMUSG00000045441	Gprin3	ENSRNOG00000023657	Gprin3
ENSG00000253313	C1orf210	ENSMUSG00000028536	2610528J11Rik	ENSRNOG00000020259	RGD1305347
ENSG00000161011	SQSTM1	ENSMUSG00000015837	Sqstm1	ENSRNOG00000003147	Sqstm1
ENSG00000144744	UBA3	ENSMUSG00000030061	Uba3	ENSRNOG00000006221	Uba3
ENSG00000182533	CAV3	ENSMUSG00000062694	Cav3	ENSRNOG00000005798	Cav3
ENSG00000283199	C13orf46	ENSMUSG00000031452	1700029H14Rik	ENSRNOG00000026740	LOC290876
ENSG00000084636	COL16A1	ENSMUSG00000040690	Col16a1	ENSRNOG00000031475	Col16a1
ENSG00000163159	VPS72	ENSMUSG00000008958	Vps72	ENSRNOG00000021081	Vps72
ENSG00000080293	SCTR	ENSMUSG00000026387	Sctr	ENSRNOG00000049766	Sctr
ENSG00000115053	NCL	ENSMUSG00000026234	Ncl	ENSRNOG00000018273	Ncl
ENSG00000163755	HPS3	ENSMUSG00000027615	Hps3	ENSRNOG00000031406	Hps3
ENSG00000171121	KCNMB3	ENSMUSG00000091091	Kcnmb3	ENSRNOG00000027836	Kcnmb3
ENSG00000158258	CLSTN2	ENSMUSG00000032452	Clstn2	ENSRNOG00000043085	Clstn2
ENSG00000162494	LRRC38	ENSMUSG00000028584	Lrrc38	ENSRNOG00000015264	Lrrc38
ENSG00000138688	KIAA1109	ENSMUSG00000037270	4932438A13Rik	ENSRNOG00000038436	RGD1307100
ENSG00000137727	ARHGAP20	ENSMUSG00000053199	Arhgap20	ENSRNOG00000025624	Arhgap20
ENSG00000010818	HIVEP2	ENSMUSG00000015501	Hivep2	ENSRNOG00000011015	Hivep2
ENSG00000198948	MFAP3L	ENSMUSG00000031647	Mfap3l	ENSRNOG00000011775	Mfap3l
ENSG00000177728	TMEM94	ENSMUSG00000020747	Tmem94	ENSRNOG00000004032	Tmem94
ENSG00000135269	TES	ENSMUSG00000029552	Tes	ENSRNOG00000051952	Tes
ENSG00000169067	ACTBL2	ENSMUSG00000055194	Actbl2	ENSRNOG00000043292	Actbl2
ENSG00000196663	TECPR2	ENSMUSG00000021275	Tecpr2	ENSRNOG00000021904	Tecpr2
ENSG00000163166	IWS1	ENSMUSG00000024384	Iws1	ENSRNOG00000014630	Iws1
ENSG00000163872	YEATS2	ENSMUSG00000041215	Yeats2	ENSRNOG00000023107	Yeats2
ENSG00000153002	CPB1	ENSMUSG00000011463	Cpb1	ENSRNOG00000030904	Cpb1
ENSG00000054983	GALC	ENSMUSG00000021003	Galc	ENSRNOG00000003759	Galc
ENSG00000161904	LEMD2	ENSMUSG00000044857	Lemd2	ENSRNOG00000025864	LOC108348120
ENSG00000140538	NTRK3	ENSMUSG00000059146	Ntrk3	ENSRNOG00000018674	Ntrk3
ENSG00000100100	PIK3IP1	ENSMUSG00000034614	Pik3ip1	ENSRNOG00000018859	Pik3ip1
ENSG00000179388	EGR3	ENSMUSG00000033730	Egr3	ENSRNOG00000017828	Egr3
ENSG00000137692	DCUN1D5	ENSMUSG00000032002	Dcun1d5	ENSRNOG00000008390	Dcun1d5
ENSG00000117360	PRPF3	ENSMUSG00000015748	Prpf3	ENSRNOG00000025629	Prpf3
ENSG00000100105	PATZ1	ENSMUSG00000020453	Patz1	ENSRNOG00000018709	Patz1
ENSG00000141627	DYM	ENSMUSG00000035765	Dym	ENSRNOG00000018425	Dym
ENSG00000136457	CHAD	ENSMUSG00000039084	Chad	ENSRNOG00000003304	Chad
ENSG00000156381	ANKRD9	ENSMUSG00000037904	Ankrd9	ENSRNOG00000008056	Ankrd9
ENSG00000204852	TCTN1	ENSMUSG00000038593	Tctn1	ENSRNOG00000028523	Tctn1
ENSG00000089116	LHX5	ENSMUSG00000029595	Lhx5	ENSRNOG00000001392	Lhx5
ENSG00000167107	ACSF2	ENSMUSG00000076435	Acsf2	ENSRNOG00000003330	Acsf2
ENSG00000203995	ZYG11A	ENSMUSG00000034645	Zyg11a	ENSRNOG00000010885	Zyg11a
ENSG00000100387	RBX1	ENSMUSG00000022400	Rbx1	ENSRNOG00000058914	Rbx1
ENSG00000262484	CCER2	ENSMUSG00000096257	Ccer2	ENSRNOG00000046971	Ccer2
ENSG00000170374	SP7	ENSMUSG00000060284	Sp7	ENSRNOG00000014082	Sp7
ENSG00000097046	CDC7	ENSMUSG00000029283	Cdc7	ENSRNOG00000002105	Cdc7
ENSG00000171566	PLRG1	ENSMUSG00000027998	Plrg1	ENSRNOG00000006655	Plrg1
ENSG00000126368	NR1D1	ENSMUSG00000020889	Nr1d1	ENSRNOG00000009329	Nr1d1
ENSG00000158457	TSPAN33	ENSMUSG00000001763	Tspan33	ENSRNOG00000007900	Tspan33
ENSG00000174718	KIAA1551	ENSMUSG00000032712	2810474O19Rik	ENSRNOG00000036913	RGD1309621
ENSG00000110717	NDUFS8	ENSMUSG00000059734	Ndufs8	ENSRNOG00000017446	Ndufs8
ENSG00000176692	FOXC2	ENSMUSG00000046714	Foxc2	ENSRNOG00000047446	Foxc2
ENSG00000163125	RPRD2	ENSMUSG00000028106	Rprd2	ENSRNOG00000054294	Rprd2
ENSG00000126351	THRA	ENSMUSG00000058756	Thra	ENSRNOG00000009066	Thra
ENSG00000176678	FOXL1	ENSMUSG00000097084	Foxl1	ENSRNOG00000047125	Foxl1
ENSG00000145386	CCNA2	ENSMUSG00000027715	Ccna2	ENSRNOG00000015423	Ccna2
ENSG00000111144	LTA4H	ENSMUSG00000015889	Lta4h	ENSRNOG00000004494	Lta4h
ENSG00000176092	CRYBG2	ENSMUSG00000012123	Crybg2	ENSRNOG00000057957	Crybg2
ENSG00000146433	TMEM181	ENSMUSG00000038141	Tmem181a	ENSRNOG00000018158	Tmem181
ENSG00000111110	PPM1H	ENSMUSG00000034613	Ppm1h	ENSRNOG00000004314	Ppm1h
ENSG00000123737	EXOSC9	ENSMUSG00000027714	Exosc9	ENSRNOG00000014674	Exosc9
ENSG00000060688	SNRNP40	ENSMUSG00000074088	Snrnp40	ENSRNOG00000012219	Snrnp40
ENSG00000121690	DEPDC7	ENSMUSG00000027173	Depdc7	ENSRNOG00000012262	Depdc7
ENSG00000100393	EP300	ENSMUSG00000055024	Ep300	ENSRNOG00000000190	AABR07058539.1
ENSG00000008853	RHOBTB2	ENSMUSG00000022075	Rhobtb2	ENSRNOG00000017373	Rhobtb2
ENSG00000130560	UBAC1	ENSMUSG00000036352	Ubac1	ENSRNOG00000017983	Ubac1
ENSG00000135931	ARMC9	ENSMUSG00000062590	Armc9	ENSRNOG00000025418	Armc9
ENSG00000180834	MAP6D1	ENSMUSG00000041205	Map6d1	ENSRNOG00000001911	Map6d1
ENSG00000166823	MESP1	ENSMUSG00000030544	Mesp1	ENSRNOG00000014951	Mesp1
ENSG00000185591	SP1	ENSMUSG00000001280	Sp1	ENSRNOG00000014084	Sp1
ENSG00000185163	DDX51	ENSMUSG00000029504	Ddx51	ENSRNOG00000037480	Ddx51
ENSG00000125733	TRIP10	ENSMUSG00000019487	Trip10	ENSRNOG00000055524	Trip10
ENSG00000177303	CASKIN2	ENSMUSG00000034471	Caskin2	ENSRNOG00000004310	Caskin2
ENSG00000143374	TARS2	ENSMUSG00000028107	Tars2	ENSRNOG00000057194	Tars2
ENSG00000138641	HERC3	ENSMUSG00000029804	Herc3	ENSRNOG00000007304	Herc3
ENSG00000203780	FANK1	ENSMUSG00000053111	Fank1	ENSRNOG00000018327	Fank1
ENSG00000008838	MED24	ENSMUSG00000017210	Med24	ENSRNOG00000008711	Med24
ENSG00000142973	CYP4B1	ENSMUSG00000028713	Cyp4b1	ENSRNOG00000055078	Cyp4b1
ENSG00000226742	HSBP1L1	ENSMUSG00000078963	Hsbp1l1	ENSRNOG00000059055	Hsbp1l1
ENSG00000026652	AGPAT4	ENSMUSG00000023827	Agpat4	ENSRNOG00000017731	Agpat4
ENSG00000141759	TXNL4A	ENSMUSG00000057130	Txnl4a	ENSRNOG00000052004	Txnl4a
ENSG00000186951	PPARA	ENSMUSG00000022383	Ppara	ENSRNOG00000021463	Ppara
ENSG00000103264	FBXO31	ENSMUSG00000052934	Fbxo31	ENSRNOG00000042274	Fbxo31
ENSG00000122986	HVCN1	ENSMUSG00000064267	Hvcn1	ENSRNOG00000001270	Hvcn1
ENSG00000255072	PIGY	ENSMUSG00000010607	Pigyl	ENSRNOG00000052134	Pigy
ENSG00000145337	PYURF	ENSMUSG00000043162	Pyurf	ENSRNOG00000006858	Pyurf
ENSG00000137714	FDX1	ENSMUSG00000032051	Fdx1	ENSRNOG00000012123	Fdx1
ENSG00000163349	HIPK1	ENSMUSG00000008730	Hipk1	ENSRNOG00000019333	Hipk1
ENSG00000177432	NAP1L5	ENSMUSG00000055430	Nap1l5	ENSRNOG00000007808	Nap1l5
ENSG00000188095	MESP2	ENSMUSG00000030543	Mesp2	ENSRNOG00000014925	Mesp2
ENSG00000166596	CFAP52	ENSMUSG00000020904	Cfap52	ENSRNOG00000037718	Cfap52
ENSG00000187231	SESTD1	ENSMUSG00000042272	Sestd1	ENSRNOG00000012603	Sestd1
ENSG00000128602	SMO	ENSMUSG00000001761	Smo	ENSRNOG00000008332	Smo
ENSG00000185100	ADSSL1	ENSMUSG00000011148	Adssl1	ENSRNOG00000046763	Adssl1
ENSG00000121310	ECHDC2	ENSMUSG00000028601	Echdc2	ENSRNOG00000029333	Echdc2
ENSG00000067177	PHKA1	ENSMUSG00000034055	Phka1	ENSRNOG00000003063	Phka1
ENSG00000069702	TGFBR3	ENSMUSG00000029287	Tgfbr3	ENSRNOG00000002093	Tgfbr3
ENSG00000188883	KLRG2	ENSMUSG00000071537	Klrg2	ENSRNOG00000006814	Klrg2
ENSG00000140941	MAP1LC3B	ENSMUSG00000031812	Map1lc3b	ENSRNOG00000038106	AABR07026424.1
ENSG00000188338	SLC38A3	ENSMUSG00000010064	Slc38a3	ENSRNOG00000016827	Slc38a3
ENSG00000166825	ANPEP	ENSMUSG00000039062	Anpep	ENSRNOG00000014610	Anpep
ENSG00000128626	MRPS12	ENSMUSG00000045948	Mrps12	ENSRNOG00000019949	Mrps12
ENSG00000119688	ABCD4	ENSMUSG00000021240	Abcd4	ENSRNOG00000011964	Abcd4
ENSG00000269190	FBXO17	ENSMUSG00000030598	Fbxo17	ENSRNOG00000019942	Fbxo17
ENSG00000104870	FCGRT	ENSMUSG00000003420	Fcgrt	ENSRNOG00000020583	Fcgrt
ENSG00000154914	USP43	ENSMUSG00000020905	Usp43	ENSRNOG00000003785	Usp43
ENSG00000186628	FSD2	ENSMUSG00000038663	Fsd2	ENSRNOG00000019278	Fsd2
ENSG00000008283	CYB561	ENSMUSG00000019590	Cyb561	ENSRNOG00000007433	Cyb561
ENSG00000144476	ACKR3	ENSMUSG00000044337	Ackr3	ENSRNOG00000019622	Ackr3
ENSG00000236279	CLEC2L	ENSMUSG00000079598	Clec2l	ENSRNOG00000029644	Clec2l
ENSG00000186298	PPP1CC	ENSMUSG00000004455	Ppp1cc	ENSRNOG00000001269	Ppp1cc
ENSG00000169403	PTAFR	ENSMUSG00000056529	Ptafr	ENSRNOG00000013231	Ptafr
ENSG00000122965	RBM19	ENSMUSG00000029594	Rbm19	ENSRNOG00000001397	Rbm19
ENSG00000166947	EPB42	ENSMUSG00000023216	Epb42	ENSRNOG00000011649	Epb42
ENSG00000144810	COL8A1	ENSMUSG00000068196	Col8a1	ENSRNOG00000039668	Col8a1
ENSG00000089902	RCOR1	ENSMUSG00000037896	Rcor1	ENSRNOG00000008067	Rcor1
ENSG00000130812	ANGPTL6	ENSMUSG00000038742	Angptl6	ENSRNOG00000020603	Angptl6
ENSG00000130770	ATP5IF1	ENSMUSG00000054428	Atpif1	ENSRNOG00000013300	Atp5if1
ENSG00000130813	C19orf66	ENSMUSG00000038884	A230050P20Rik	ENSRNOG00000020580	LOC500956
ENSG00000011478	QPCTL	ENSMUSG00000030407	Qpctl	ENSRNOG00000015413	Qpctl
ENSG00000121766	ZCCHC17	ENSMUSG00000028772	Zcchc17	ENSRNOG00000012266	Zcchc17
ENSG00000137842	TMEM62	ENSMUSG00000054484	Tmem62	ENSRNOG00000023874	Tmem62
ENSG00000125743	SNRPD2	ENSMUSG00000040824	Snrpd2	ENSRNOG00000015844	Snrpd2
ENSG00000135409	AMHR2	ENSMUSG00000023047	Amhr2	ENSRNOG00000014850	Amhr2
ENSG00000205593	DENND6B	ENSMUSG00000015377	Dennd6b	ENSRNOG00000029866	Dennd6b
ENSG00000066084	DIP2B	ENSMUSG00000023026	Dip2b	ENSRNOG00000056106	Dip2b
ENSG00000187764	SEMA4D	ENSMUSG00000021451	Sema4d	ENSRNOG00000013679	Sema4d
ENSG00000164674	SYTL3	ENSMUSG00000041831	Sytl3	ENSRNOG00000018321	Sytl3
ENSG00000106013	ANKRD7	ENSMUSG00000029517	Ankrd7	ENSRNOG00000055481	Ankrd7
ENSG00000163754	GYG1	ENSMUSG00000019528	Gyg	ENSRNOG00000011146	Gyg1
ENSG00000149256	TENM4	ENSMUSG00000048078	Tenm4	ENSRNOG00000011151	Tenm4
ENSG00000159189	C1QC	ENSMUSG00000036896	C1qc	ENSRNOG00000012804	C1qc
ENSG00000072041	SLC6A15	ENSMUSG00000019894	Slc6a15	ENSRNOG00000027468	Slc6a15
ENSG00000166946	CCNDBP1	ENSMUSG00000023572	Ccndbp1	ENSRNOG00000011379	Ccndbp1
ENSG00000177565	TBL1XR1	ENSMUSG00000027630	Tbl1xr1	ENSRNOG00000011216	Tbl1xr1
ENSG00000184967	NOC4L	ENSMUSG00000033294	Noc4l	ENSRNOG00000037478	Noc4l
ENSG00000122786	CALD1	ENSMUSG00000029761	Cald1	ENSRNOG00000010233	Cald1
ENSG00000182307	C8orf33	ENSMUSG00000063236	1110038F14Rik	ENSRNOG00000034107	LOC681282
ENSG00000117298	ECE1	ENSMUSG00000057530	Ece1	ENSRNOG00000014241	Ece1
ENSG00000173369	C1QB	ENSMUSG00000036905	C1qb	ENSRNOG00000012749	C1qb
ENSG00000104549	SQLE	ENSMUSG00000022351	Sqle	ENSRNOG00000009550	Sqle
ENSG00000143369	ECM1	ENSMUSG00000028108	Ecm1	ENSRNOG00000021166	Ecm1
ENSG00000151746	BICD1	ENSMUSG00000003452	Bicd1	ENSRNOG00000036911	Bicd1
ENSG00000131059	BPIFA3	ENSMUSG00000027482	Bpifa3	ENSRNOG00000013778	Bpifa3
ENSG00000089225	TBX5	ENSMUSG00000018263	Tbx5	ENSRNOG00000001399	Tbx5
ENSG00000183770	FOXL2	ENSMUSG00000050397	Foxl2	ENSRNOG00000017190	Foxl2
ENSG00000174840	PDE12	ENSMUSG00000043702	Pde12	ENSRNOG00000059442	Pde12
ENSG00000114473	IQCG	ENSMUSG00000035578	Iqcg	ENSRNOG00000026420	Iqcg
ENSG00000198612	COPS8	ENSMUSG00000034432	Cops8	ENSRNOG00000019635	Cops8
ENSG00000125863	MKKS	ENSMUSG00000027274	Mkks	ENSRNOG00000006705	Mkks
ENSG00000148411	NACC2	ENSMUSG00000026932	Nacc2	ENSRNOG00000018231	Nacc2
ENSG00000171564	FGB	ENSMUSG00000033831	Fgb	ENSRNOG00000007092	Fgb
ENSG00000114626	ABTB1	ENSMUSG00000030083	Abtb1	ENSRNOG00000015762	Abtb1
ENSG00000005020	SKAP2	ENSMUSG00000059182	Skap2	ENSRNOG00000012228	Skap2
ENSG00000130943	PKDREJ	ENSMUSG00000052496	Pkdrej	ENSRNOG00000029591	Pkdrej
ENSG00000198951	NAGA	ENSMUSG00000022453	Naga	ENSRNOG00000008064	Naga
ENSG00000256590	TRDV3	ENSMUSG00000076873	Trdv5	ENSRNOG00000033109	AC097037.1
ENSG00000123374	CDK2	ENSMUSG00000025358	Cdk2	ENSRNOG00000006469	Cdk2
ENSG00000112414	ADGRG6	ENSMUSG00000039116	Adgrg6	ENSRNOG00000011411	Adgrg6
ENSG00000135111	TBX3	ENSMUSG00000018604	Tbx3	ENSRNOG00000008706	Tbx3
ENSG00000173175	ADCY5	ENSMUSG00000022840	Adcy5	ENSRNOG00000002229	Adcy5
ENSG00000078674	PCM1	ENSMUSG00000031592	Pcm1	ENSRNOG00000010155	Pcm1
ENSG00000156232	WHAMM	ENSMUSG00000045795	Whamm	ENSRNOG00000028113	Whamm
ENSG00000137601	NEK1	ENSMUSG00000031644	Nek1	ENSRNOG00000010418	Nek1
ENSG00000183066	WBP2NL	ENSMUSG00000022455	Wbp2nl	ENSRNOG00000008038	Wbp2nl
ENSG00000176102	CSTF3	ENSMUSG00000027176	Cstf3	ENSRNOG00000012089	Cstf3
ENSG00000239605	STPG4	ENSMUSG00000036557	Stpg4	ENSRNOG00000040136	Stpg4
ENSG00000110721	CHKA	ENSMUSG00000024843	Chka	ENSRNOG00000016791	Chka
ENSG00000163064	EN1	ENSMUSG00000058665	En1	ENSRNOG00000056580	En1
ENSG00000005175	RPAP3	ENSMUSG00000022466	Rpap3	ENSRNOG00000053405	Rpap3
ENSG00000164007	CLDN19	ENSMUSG00000066058	Cldn19	ENSRNOG00000007922	Cldn19
ENSG00000184374	COLEC10	ENSMUSG00000038591	Colec10	ENSRNOG00000008591	Colec10
ENSG00000068724	TTC7A	ENSMUSG00000036918	Ttc7	ENSRNOG00000014879	Ttc7a
ENSG00000131323	TRAF3	ENSMUSG00000021277	Traf3	ENSRNOG00000008145	Traf3
ENSG00000197912	SPG7	ENSMUSG00000000738	Spg7	ENSRNOG00000015150	Spg7
ENSG00000176148	TCP11L1	ENSMUSG00000027175	Tcp11l1	ENSRNOG00000042576	Tcp11l1
ENSG00000117385	P3H1	ENSMUSG00000028641	P3h1	ENSRNOG00000053991	P3h1
ENSG00000175110	MRPS22	ENSMUSG00000032459	Mrps22	ENSRNOG00000047984	Mrps22
ENSG00000143382	ADAMTSL4	ENSMUSG00000015850	Adamtsl4	ENSRNOG00000049385	Adamtsl4
ENSG00000135535	CD164	ENSMUSG00000019818	Cd164	ENSRNOG00000000304	Cd164
ENSG00000110719	TCIRG1	ENSMUSG00000001750	Tcirg1	ENSRNOG00000017220	Tcirg1
ENSG00000166148	AVPR1A	ENSMUSG00000020123	Avpr1a	ENSRNOG00000004400	Avpr1a
ENSG00000144645	OSBPL10	ENSMUSG00000040875	Osbpl10	ENSRNOG00000011435	Osbpl10
ENSG00000092820	EZR	ENSMUSG00000052397	Ezr	ENSRNOG00000018524	Ezr
ENSG00000206527	HACD2	ENSMUSG00000035376	Hacd2	ENSRNOG00000038761	Hacd2
ENSG00000173093	CCDC63	ENSMUSG00000043036	Ccdc63	ENSRNOG00000034266	Ccdc63
ENSG00000185664	PMEL	ENSMUSG00000025359	Pmel	ENSRNOG00000023085	Pmel
ENSG00000128563	PRKRIP1	ENSMUSG00000039737	Prkrip1	ENSRNOG00000001426	Prkrip1
ENSG00000133216	EPHB2	ENSMUSG00000028664	Ephb2	ENSRNOG00000012531	Ephb2
ENSG00000182870	GALNT9	ENSMUSG00000033316	Galnt9	ENSRNOG00000037476	Galnt9
ENSG00000184432	COPB2	ENSMUSG00000032458	Copb2	ENSRNOG00000060723	AABR07071244.1
ENSG00000107187	LHX3	ENSMUSG00000026934	Lhx3	ENSRNOG00000018427	Lhx3
ENSG00000074416	MGLL	ENSMUSG00000033174	Mgll	ENSRNOG00000014508	Mgll
ENSG00000075234	TTC38	ENSMUSG00000035944	Ttc38	ENSRNOG00000015916	Ttc38
ENSG00000019169	MARCO	ENSMUSG00000026390	Marco	ENSRNOG00000049303	Marco
ENSG00000143420	ENSA	ENSMUSG00000038619	Ensa	ENSRNOG00000048617	Ensa
ENSG00000065534	MYLK	ENSMUSG00000022836	Mylk	ENSRNOG00000002215	Mylk
ENSG00000115694	STK25	ENSMUSG00000026277	Stk25	ENSRNOG00000018181	Stk25
ENSG00000112787	FBRSL1	ENSMUSG00000043323	Fbrsl1	ENSRNOG00000030721	Fbrsl1
ENSG00000241878	PISD	ENSMUSG00000095041	AC149090.1	ENSRNOG00000018319	Pisd
ENSG00000173715	C11orf80	ENSMUSG00000071691	Gm960	ENSRNOG00000026579	AC119332.1
ENSG00000158467	AHCYL2	ENSMUSG00000029772	Ahcyl2	ENSRNOG00000039300	Ahcyl2
ENSG00000180398	MCFD2	ENSMUSG00000024150	Mcfd2	ENSRNOG00000015059	Mcfd2
ENSG00000164961	WASHC5	ENSMUSG00000022350	Washc5	ENSRNOG00000009739	Washc5
ENSG00000117114	ADGRL2	ENSMUSG00000028184	Adgrl2	ENSRNOG00000032660	Adgrl2
ENSG00000204583	LRCOL1	ENSMUSG00000072754	Lrcol1	ENSRNOG00000037466	Lrcol1
ENSG00000146733	PSPH	ENSMUSG00000029446	Psph	ENSRNOG00000000925	Psph
ENSG00000171560	FGA	ENSMUSG00000028001	Fga	ENSRNOG00000024848	Fga
ENSG00000116774	OLFML3	ENSMUSG00000027848	Olfml3	ENSRNOG00000019211	Olfml3
ENSG00000143457	GOLPH3L	ENSMUSG00000046519	Golph3l	ENSRNOG00000047620	Golph3l
ENSG00000168374	ARF4	ENSMUSG00000021877	Arf4	ENSRNOG00000012623	Arf4
ENSG00000137054	POLR1E	ENSMUSG00000028318	Polr1e	ENSRNOG00000012664	Polr1e
ENSG00000143452	HORMAD1	ENSMUSG00000028109	Hormad1	ENSRNOG00000021160	Hormad1
ENSG00000133640	LRRIQ1	ENSMUSG00000019892	Lrriq1	ENSRNOG00000004564	Lrriq1
ENSG00000156831	NSMCE2	ENSMUSG00000059586	Nsmce2	ENSRNOG00000003964	Nsmce2
ENSG00000185621	LMLN	ENSMUSG00000022802	Lmln	ENSRNOG00000001781	Lmln
ENSG00000184708	EIF4ENIF1	ENSMUSG00000020454	Eif4enif1	ENSRNOG00000018475	Eif4enif1
ENSG00000158526	TSR2	ENSMUSG00000025264	Tsr2	ENSRNOG00000002556	Tsr2
ENSG00000173653	RCE1	ENSMUSG00000024889	Rce1	ENSRNOG00000019468	Rce1
ENSG00000102302	FGD1	ENSMUSG00000025265	Fgd1	ENSRNOG00000047165	Fgd1
ENSG00000184990	SIVA1	ENSMUSG00000064326	Siva1	ENSRNOG00000028640	Siva1
ENSG00000149346	SLX4IP	ENSMUSG00000027281	Slx4ip	ENSRNOG00000007430	Slx4ip
ENSG00000182218	HHIPL1	ENSMUSG00000021260	Hhipl1	ENSRNOG00000028390	Hhipl1
ENSG00000198650	TAT	ENSMUSG00000001670	Tat	ENSRNOG00000016348	Tat
ENSG00000147676	MAL2	ENSMUSG00000024479	Mal2	ENSRNOG00000008615	Mal2
ENSG00000137948	BRDT	ENSMUSG00000029279	Brdt	ENSRNOG00000002073	Brdt
ENSG00000177051	FBXO46	ENSMUSG00000050428	Fbxo46	ENSRNOG00000008815	Fbxo46
ENSG00000108094	CUL2	ENSMUSG00000024231	Cul2	ENSRNOG00000015292	Cul2
ENSG00000156239	N6AMT1	ENSMUSG00000044442	N6amt1	ENSRNOG00000001603	N6amt1
ENSG00000185347	TEDC1	ENSMUSG00000037466	Tedc1	ENSRNOG00000005153	Tedc1
ENSG00000106025	TSPAN12	ENSMUSG00000029669	Tspan12	ENSRNOG00000059016	Tspan12
ENSG00000114480	GBE1	ENSMUSG00000022707	Gbe1	ENSRNOG00000051232	Gbe1
ENSG00000145734	BDP1	ENSMUSG00000049658	Bdp1	ENSRNOG00000017864	Bdp1
ENSG00000138686	BBS7	ENSMUSG00000037325	Bbs7	ENSRNOG00000015816	Bbs7
ENSG00000061273	HDAC7	ENSMUSG00000022475	Hdac7	ENSRNOG00000055597	Hdac7
ENSG00000101384	JAG1	ENSMUSG00000027276	Jag1	ENSRNOG00000007443	Jag1
ENSG00000256269	HMBS	ENSMUSG00000032126	Hmbs	ENSRNOG00000010390	Hmbs
ENSG00000163131	CTSS	ENSMUSG00000038642	Ctss	ENSRNOG00000021157	Ctss
ENSG00000185721	DRG1	ENSMUSG00000020457	Drg1	ENSRNOG00000018590	Drg1
ENSG00000130766	SESN2	ENSMUSG00000028893	Sesn2	ENSRNOG00000042785	Sesn2
ENSG00000177990	DPY19L2	ENSMUSG00000085576	Dpy19l2	ENSRNOG00000045585	Dpy19l2
ENSG00000144119	C1QL2	ENSMUSG00000036907	C1ql2	ENSRNOG00000046863	C1ql2
ENSG00000134207	SYT6	ENSMUSG00000027849	Syt6	ENSRNOG00000019163	Syt6
ENSG00000170271	FAXDC2	ENSMUSG00000086962	Gm12248	ENSRNOG00000027259	AABR07029661.1
ENSG00000173947	PIFO	ENSMUSG00000010136	Pifo	ENSRNOG00000016842	Pifo
ENSG00000130772	MED18	ENSMUSG00000066042	Med18	ENSRNOG00000047303	Med18
ENSG00000011332	DPF1	ENSMUSG00000030584	Dpf1	ENSRNOG00000020687	Dpf1
ENSG00000187715	KBTBD12	ENSMUSG00000033182	Kbtbd12	ENSRNOG00000061868	AC119580.1
ENSG00000198089	SFI1	ENSMUSG00000023764	Sfi1	ENSRNOG00000018412	Sfi1
ENSG00000196876	SCN8A	ENSMUSG00000023033	Scn8a	ENSRNOG00000005309	Scn8a
ENSG00000143387	CTSK	ENSMUSG00000028111	Ctsk	ENSRNOG00000021155	Ctsk
ENSG00000180318	ALX1	ENSMUSG00000036602	Alx1	ENSRNOG00000004390	Alx1
ENSG00000118600	RXYLT1	ENSMUSG00000034620	Tmem5	ENSRNOG00000004421	Rxylt1
ENSG00000165091	TMC1	ENSMUSG00000024749	Tmc1	ENSRNOG00000051262	Tmc1
ENSG00000171557	FGG	ENSMUSG00000033860	Fgg	ENSRNOG00000025074	Fgg
ENSG00000142208	AKT1	ENSMUSG00000001729	Akt1	ENSRNOG00000028629	Akt1
ENSG00000161021	MAML1	ENSMUSG00000050567	Maml1	ENSRNOG00000003268	Maml1
ENSG00000155508	CNOT8	ENSMUSG00000020515	Cnot8	ENSRNOG00000002630	Cnot8
ENSG00000163909	HEYL	ENSMUSG00000032744	Heyl	ENSRNOG00000015318	Heyl
ENSG00000213316	LTC4S	ENSMUSG00000020377	Ltc4s	ENSRNOG00000003244	Ltc4s
ENSG00000006607	FARP2	ENSMUSG00000034066	Farp2	ENSRNOG00000018051	Farp2
ENSG00000274386	TMEM269	ENSMUSG00000028642	Tmem269	ENSRNOG00000006658	Tmem269
ENSG00000177868	SVBP	ENSMUSG00000028643	Svbp	ENSRNOG00000007404	Svbp
ENSG00000157219	HTR5A	ENSMUSG00000039106	Htr5a	ENSRNOG00000007066	Htr5a
ENSG00000164008	C1orf50	ENSMUSG00000078584	AU022252	ENSRNOG00000027455	RGD1564804
ENSG00000143437	ARNT	ENSMUSG00000015522	Arnt	ENSRNOG00000031174	Arnt
ENSG00000164010	ERMAP	ENSMUSG00000028644	Ermap	ENSRNOG00000000335	Ermap
ENSG00000187848	P2RX2	ENSMUSG00000029503	P2rx2	ENSRNOG00000037456	P2rx2
ENSG00000116981	NT5C1A	ENSMUSG00000054958	Nt5c1a	ENSRNOG00000015283	Nt5c1a
ENSG00000129152	MYOD1	ENSMUSG00000009471	Myod1	ENSRNOG00000011306	Myod1
ENSG00000116983	HPCAL4	ENSMUSG00000046093	Hpcal4	ENSRNOG00000050983	Hpcal4
ENSG00000176029	C11orf16	ENSMUSG00000031022	BC051019	ENSRNOG00000013713	LOC499240
ENSG00000140832	MARVELD3	ENSMUSG00000001672	Marveld3	ENSRNOG00000016291	Marveld3
ENSG00000198774	RASSF9	ENSMUSG00000044921	Rassf9	ENSRNOG00000038574	Rassf9
ENSG00000133636	NTS	ENSMUSG00000019890	Nts	ENSRNOG00000004179	Nts
ENSG00000040199	PHLPP2	ENSMUSG00000031732	Phlpp2	ENSRNOG00000016108	Phlpp2
ENSG00000166452	AKIP1	ENSMUSG00000031023	Akip1	ENSRNOG00000013744	Akip1
ENSG00000186377	CYP4X1	ENSMUSG00000047155	Cyp4x1	ENSRNOG00000043513	Cyp4x1
ENSG00000058262	SEC61A1	ENSMUSG00000030082	Sec61a1	ENSRNOG00000013743	Sec61a1
ENSG00000139625	MAP3K12	ENSMUSG00000023050	Map3k12	ENSRNOG00000015134	Map3k12
ENSG00000164778	EN2	ENSMUSG00000039095	En2	ENSRNOG00000006846	En2
ENSG00000129167	TPH1	ENSMUSG00000040046	Tph1	ENSRNOG00000011672	Tph1
ENSG00000115107	STEAP3	ENSMUSG00000026389	Steap3	ENSRNOG00000049471	Steap3
ENSG00000132394	EEFSEC	ENSMUSG00000033216	Eefsec	ENSRNOG00000012954	Eefsec
ENSG00000146910	CNPY1	ENSMUSG00000044681	Cnpy1	ENSRNOG00000028311	AABR07058998.1
ENSG00000138750	NUP54	ENSMUSG00000034826	Nup54	ENSRNOG00000002247	Nup54
ENSG00000129158	SERGEF	ENSMUSG00000030839	Sergef	ENSRNOG00000011488	Sergef
ENSG00000155034	FBXL18	ENSMUSG00000066640	Fbxl18	ENSRNOG00000001117	Fbxl18
ENSG00000136999	NOV	ENSMUSG00000037362	Nov	ENSRNOG00000008697	Nov
ENSG00000184863	RBM33	ENSMUSG00000048271	Rbm33	ENSRNOG00000006718	Rbm33
ENSG00000185950	IRS2	ENSMUSG00000038894	Irs2	ENSRNOG00000023509	Irs2
ENSG00000059377	TBXAS1	ENSMUSG00000029925	Tbxas1	ENSRNOG00000007918	Tbxas1
ENSG00000186132	C2orf76	ENSMUSG00000026388	3110009E18Rik	ENSRNOG00000045570	LOC288978
ENSG00000140543	DET1	ENSMUSG00000030610	Det1	ENSRNOG00000018515	Det1
ENSG00000111145	ELK3	ENSMUSG00000008398	Elk3	ENSRNOG00000004367	Elk3
ENSG00000259494	MRPL46	ENSMUSG00000030612	Mrpl46	ENSRNOG00000018547	Mrpl46
ENSG00000142552	RCN3	ENSMUSG00000019539	Rcn3	ENSRNOG00000043007	Rcn3
ENSG00000182050	MGAT4C	ENSMUSG00000019888	Mgat4c	ENSRNOG00000004149	Mgat4c
ENSG00000211584	SLC48A1	ENSMUSG00000081534	Slc48a1	ENSRNOG00000053196	Slc48a1
ENSG00000111581	NUP107	ENSMUSG00000052798	Nup107	ENSRNOG00000006541	Nup107
ENSG00000166426	CRABP1	ENSMUSG00000032291	Crabp1	ENSRNOG00000023633	Crabp1
ENSG00000079337	RAPGEF3	ENSMUSG00000022469	Rapgef3	ENSRNOG00000059961	Rapgef3
ENSG00000206190	ATP10A	ENSMUSG00000025324	Atp10a	ENSRNOG00000056228	Atp10a
ENSG00000123066	MED13L	ENSMUSG00000018076	Med13l	ENSRNOG00000001120	Med13l
ENSG00000188779	SKOR1	ENSMUSG00000022245	Skor1	ENSRNOG00000013959	Skor1
ENSG00000177045	SIX5	ENSMUSG00000040841	Six5	ENSRNOG00000060146	Six5
ENSG00000121207	LRAT	ENSMUSG00000028003	Lrat	ENSRNOG00000025608	Lrat
ENSG00000181885	CLDN7	ENSMUSG00000018569	Cldn7	ENSRNOG00000017325	Cldn7
ENSG00000142166	IFNAR1	ENSMUSG00000022967	Ifnar1	ENSRNOG00000028594	Ifnar1
ENSG00000036530	CYP46A1	ENSMUSG00000021259	Cyp46a1	ENSRNOG00000007147	Cyp46a1
ENSG00000084072	PPIE	ENSMUSG00000028651	Ppie	ENSRNOG00000014762	Ppie
ENSG00000185800	DMWD	ENSMUSG00000030410	Dmwd	ENSRNOG00000014984	Dmwd
ENSG00000204138	PHACTR4	ENSMUSG00000066043	Phactr4	ENSRNOG00000046922	Phactr4
ENSG00000165959	CLMN	ENSMUSG00000021097	Clmn	ENSRNOG00000011044	Clmn
ENSG00000151962	RBM46	ENSMUSG00000033882	Rbm46	ENSRNOG00000025823	Rbm46
ENSG00000254999	BRK1	ENSMUSG00000033940	Brk1	ENSRNOG00000010184	Brk1
ENSG00000104936	DMPK	ENSMUSG00000030409	Dmpk	ENSRNOG00000015085	Dmpk
ENSG00000170291	ELP5	ENSMUSG00000018565	Elp5	ENSRNOG00000027628	Elp5
ENSG00000196475	GK2	ENSMUSG00000050553	Gk2	ENSRNOG00000029397	Gk2
ENSG00000185250	PPIL6	ENSMUSG00000078451	Ppil6	ENSRNOG00000043186	Ppil6
ENSG00000129159	KCNC1	ENSMUSG00000058975	Kcnc1	ENSRNOG00000055401	Kcnc1
ENSG00000227868	TEX46	ENSMUSG00000036921	Tex46	ENSRNOG00000022257	LOC102552669
ENSG00000148848	ADAM12	ENSMUSG00000054555	Adam12	ENSRNOG00000018384	Adam12
ENSG00000123268	ATF1	ENSMUSG00000023027	Atf1	ENSRNOG00000061088	Atf1
ENSG00000174839	DENND6A	ENSMUSG00000040818	Dennd6a	ENSRNOG00000011636	Dennd6a
ENSG00000114113	RBP2	ENSMUSG00000032454	Rbp2	ENSRNOG00000013932	Rbp2
ENSG00000138741	TRPC3	ENSMUSG00000027716	Trpc3	ENSRNOG00000016070	Trpc3
ENSG00000117906	RCN2	ENSMUSG00000032320	Rcn2	ENSRNOG00000015780	Rcn2
ENSG00000114115	RBP1	ENSMUSG00000046402	Rbp1	ENSRNOG00000013794	Rbp1
ENSG00000129007	CALML4	ENSMUSG00000032246	Calml4	ENSRNOG00000038202	Calml4
ENSG00000064393	HIPK2	ENSMUSG00000061436	Hipk2	ENSRNOG00000007034	Hipk2
ENSG00000163376	KBTBD8	ENSMUSG00000030031	Kbtbd8	ENSRNOG00000013390	Kbtbd8
ENSG00000071243	ING3	ENSMUSG00000029670	Ing3	ENSRNOG00000005496	Ing3
ENSG00000172031	EPHX4	ENSMUSG00000033805	Ephx4	ENSRNOG00000023389	Ephx4
ENSG00000163864	NMNAT3	ENSMUSG00000032456	Nmnat3	ENSRNOG00000013585	Nmnat3
ENSG00000197323	TRIM33	ENSMUSG00000033014	Trim33	ENSRNOG00000018946	Trim33
ENSG00000135587	SMPD2	ENSMUSG00000019822	Smpd2	ENSRNOG00000000306	Smpd2
ENSG00000033800	PIAS1	ENSMUSG00000032405	Pias1	ENSRNOG00000034272	Pias1
ENSG00000180198	RCC1	ENSMUSG00000028896	Rcc1	ENSRNOG00000050106	Rcc1
ENSG00000196935	SRGAP1	ENSMUSG00000020121	Srgap1	ENSRNOG00000004603	Srgap1
ENSG00000130811	EIF3G	ENSMUSG00000070319	Eif3g	ENSRNOG00000020619	Eif3g
ENSG00000175826	CTDNEP1	ENSMUSG00000018559	Ctdnep1	ENSRNOG00000017352	Ctdnep1
ENSG00000168386	FILIP1L	ENSMUSG00000043336	Filip1l	ENSRNOG00000001645	Filip1l
ENSG00000198862	LTN1	ENSMUSG00000052299	Ltn1	ENSRNOG00000001602	Ltn1
ENSG00000056736	IL17RB	ENSMUSG00000015966	Il17rb	ENSRNOG00000015498	Il17rb
ENSG00000103942	HOMER2	ENSMUSG00000025813	Homer2	ENSRNOG00000061450	Homer2
ENSG00000140948	ZCCHC14	ENSMUSG00000061410	Zcchc14	ENSRNOG00000018226	Zcchc14
ENSG00000184220	CMSS1	ENSMUSG00000022748	Cmss1	ENSRNOG00000027888	Cmss1
ENSG00000128973	CLN6	ENSMUSG00000032245	Cln6	ENSRNOG00000007164	Cln6
ENSG00000111405	ENDOU	ENSMUSG00000022468	Endou	ENSRNOG00000056446	Endou
ENSG00000111412	C12orf49	ENSMUSG00000032840	2410131K14Rik	ENSRNOG00000001123	RGD1562310
ENSG00000186452	TMPRSS12	ENSMUSG00000045631	Tmprss12	ENSRNOG00000031099	Tmprss12
ENSG00000136381	IREB2	ENSMUSG00000032293	Ireb2	ENSRNOG00000013271	Ireb2
ENSG00000064726	BTBD1	ENSMUSG00000025103	Btbd1	ENSRNOG00000019529	Btbd1
ENSG00000121769	FABP3	ENSMUSG00000028773	Fabp3	ENSRNOG00000012879	Fabp3
ENSG00000170296	GABARAP	ENSMUSG00000018567	Gabarap	ENSRNOG00000017417	Gabarap
ENSG00000100395	L3MBTL2	ENSMUSG00000022394	L3mbtl2	ENSRNOG00000024743	L3mbtl2
ENSG00000164114	MAP9	ENSMUSG00000033900	Map9	ENSRNOG00000012982	Map9
ENSG00000130119	GNL3L	ENSMUSG00000025266	Gnl3l	ENSRNOG00000002509	Gnl3l
ENSG00000169609	C15orf40	ENSMUSG00000025102	3110040N11Rik	ENSRNOG00000052273	RGD1305713
ENSG00000116752	BCAS2	ENSMUSG00000005687	Bcas2	ENSRNOG00000018783	Bcas2
ENSG00000165661	QSOX2	ENSMUSG00000036327	Qsox2	ENSRNOG00000018574	Qsox2
ENSG00000143379	SETDB1	ENSMUSG00000015697	Setdb1	ENSRNOG00000021143	Setdb1
ENSG00000177096	PHETA2	ENSMUSG00000049687	Fam109b	ENSRNOG00000042522	Pheta2
ENSG00000145632	PLK2	ENSMUSG00000021701	Plk2	ENSRNOG00000011951	Plk2
ENSG00000136960	ENPP2	ENSMUSG00000022425	Enpp2	ENSRNOG00000004089	Enpp2
ENSG00000111245	MYL2	ENSMUSG00000013936	Myl2	ENSRNOG00000030848	Myl2
ENSG00000175984	DENND2C	ENSMUSG00000007379	Dennd2c	ENSRNOG00000018716	Dennd2c
ENSG00000125999	BPIFB1	ENSMUSG00000027485	Bpifb1	ENSRNOG00000015468	Bpifb1
ENSG00000260220	CCDC187	ENSMUSG00000048038	Ccdc187	ENSRNOG00000027392	Ccdc187
ENSG00000075624	ACTB	ENSMUSG00000029580	Actb	ENSRNOG00000034254	Actb
ENSG00000138640	FAM13A	ENSMUSG00000037709	Fam13a	ENSRNOG00000007947	Fam13a
ENSG00000178585	CTNNBIP1	ENSMUSG00000028988	Ctnnbip1	ENSRNOG00000016313	Ctnnbip1
ENSG00000100399	CHADL	ENSMUSG00000063765	Chadl	ENSRNOG00000024631	Chadl
ENSG00000185149	NPY2R	ENSMUSG00000028004	Npy2r	ENSRNOG00000049213	Npy2r
ENSG00000198752	CDC42BPB	ENSMUSG00000021279	Cdc42bpb	ENSRNOG00000009675	Cdc42bpb
ENSG00000169641	LUZP1	ENSMUSG00000001089	Luzp1	ENSRNOG00000022402	Luzp1
ENSG00000162366	PDZK1IP1	ENSMUSG00000028716	Pdzk1ip1	ENSRNOG00000008161	Pdzk1ip1
ENSG00000134070	IRAK2	ENSMUSG00000060477	Irak2	ENSRNOG00000021817	Irak2
ENSG00000186009	ATP4B	ENSMUSG00000031449	Atp4b	ENSRNOG00000018543	Atp4b
ENSG00000152642	GPD1L	ENSMUSG00000050627	Gpd1l	ENSRNOG00000026455	Gpd1l
ENSG00000059758	CDK17	ENSMUSG00000020015	Cdk17	ENSRNOG00000004148	Cdk17
ENSG00000004487	KDM1A	ENSMUSG00000036940	Kdm1a	ENSRNOG00000022372	Kdm1a
ENSG00000140463	BBS4	ENSMUSG00000025235	Bbs4	ENSRNOG00000026171	Bbs4
ENSG00000105974	CAV1	ENSMUSG00000007655	Cav1	ENSRNOG00000056836	Cav1
ENSG00000169994	MYO7B	ENSMUSG00000024388	Myo7b	ENSRNOG00000015035	Myo7b
ENSG00000177084	POLE	ENSMUSG00000007080	Pole	ENSRNOG00000037449	Pole
ENSG00000106006	HOXA6	ENSMUSG00000043219	Hoxa6	ENSRNOG00000048917	Hoxa6
ENSG00000166126	AMN	ENSMUSG00000021278	Amn	ENSRNOG00000009050	Amn
ENSG00000139132	FGD4	ENSMUSG00000022788	Fgd4	ENSRNOG00000059491	Fgd4
ENSG00000113812	ACTR8	ENSMUSG00000015971	Actr8	ENSRNOG00000015280	Actr8
ENSG00000143418	CERS2	ENSMUSG00000015714	Cers2	ENSRNOG00000021138	Cers2
ENSG00000184544	DHRS7C	ENSMUSG00000033044	Dhrs7c	ENSRNOG00000026548	Dhrs7c
ENSG00000183172	SMDT1	ENSMUSG00000022452	Smdt1	ENSRNOG00000008461	Smdt1
ENSG00000106004	HOXA5	ENSMUSG00000038253	Hoxa5	ENSRNOG00000006466	AABR07060585.1
ENSG00000172340	SUCLG2	ENSMUSG00000061838	Suclg2	ENSRNOG00000005686	Suclg2
ENSG00000270168	AC004233.2	ENSMUSG00000043747	1520401A03Rik	ENSRNOG00000028231	AABR07029202.1
ENSG00000111249	CUX2	ENSMUSG00000042589	Cux2	ENSRNOG00000001259	Cux2
ENSG00000198707	CEP290	ENSMUSG00000019971	Cep290	ENSRNOG00000056458	Cep290
ENSG00000164690	SHH	ENSMUSG00000002633	Shh	ENSRNOG00000006120	Shh
ENSG00000113811	SELENOK	ENSMUSG00000042682	Selenok	ENSRNOG00000014624	Selenok
ENSG00000071794	HLTF	ENSMUSG00000002428	Hltf	ENSRNOG00000000082	Hltf
ENSG00000267795	SMIM22	ENSMUSG00000096215	Smim22	ENSRNOG00000042344	Smim22
ENSG00000075218	GTSE1	ENSMUSG00000022385	Gtse1	ENSRNOG00000016148	Gtse1
ENSG00000198324	PHETA1	ENSMUSG00000044134	Fam109a	ENSRNOG00000028206	Pheta1
ENSG00000106355	LSM5	ENSMUSG00000091625	Lsm5	ENSRNOG00000042126	Lsm5
ENSG00000182103	FAM181B	ENSMUSG00000051515	Fam181b	ENSRNOG00000010763	Fam181b
ENSG00000160993	ALKBH4	ENSMUSG00000039754	Alkbh4	ENSRNOG00000001428	Alkbh4
ENSG00000146856	AGBL3	ENSMUSG00000038836	Agbl3	ENSRNOG00000010397	Agbl3
ENSG00000160991	ORAI2	ENSMUSG00000039747	Orai2	ENSRNOG00000001427	Orai2
ENSG00000175455	CCDC14	ENSMUSG00000022833	Ccdc14	ENSRNOG00000021469	Ccdc14
ENSG00000142546	NOSIP	ENSMUSG00000003421	Nosip	ENSRNOG00000020543	Nosip
ENSG00000140623	2012-09-01	ENSMUSG00000022542	2012-09-01	ENSRNOG00000003137	2012-09-01
ENSG00000176438	SYNE3	ENSMUSG00000054150	Syne3	ENSRNOG00000005287	Syne3
ENSG00000172667	ZMAT3	ENSMUSG00000027663	Zmat3	ENSRNOG00000010119	Zmat3
ENSG00000142188	TMEM50B	ENSMUSG00000022964	Tmem50b	ENSRNOG00000002028	Tmem50b
ENSG00000122783	CYREN	ENSMUSG00000046806	3110062M04Rik	ENSRNOG00000026958	Cyren
ENSG00000128578	STRIP2	ENSMUSG00000039629	Strip2	ENSRNOG00000057729	Strip2
ENSG00000092108	SCFD1	ENSMUSG00000020952	Scfd1	ENSRNOG00000031203	Scfd1
ENSG00000143412	ANXA9	ENSMUSG00000015702	Anxa9	ENSRNOG00000021134	Anxa9
ENSG00000114353	GNAI2	ENSMUSG00000032562	Gnai2	ENSRNOG00000016592	Gnai2
ENSG00000146859	TMEM140	ENSMUSG00000057137	Tmem140	ENSRNOG00000026965	Tmem140
ENSG00000143409	MINDY1	ENSMUSG00000038712	Mindy1	ENSRNOG00000021131	Mindy1
ENSG00000159128	IFNGR2	ENSMUSG00000022965	Ifngr2	ENSRNOG00000002032	Ifngr2
ENSG00000116748	AMPD1	ENSMUSG00000070385	Ampd1	ENSRNOG00000018656	Ampd1
ENSG00000155368	DBI	ENSMUSG00000026385	Dbi	ENSRNOG00000046889	Dbi
ENSG00000182512	GLRX5	ENSMUSG00000021102	Glrx5	ENSRNOG00000004206	Glrx5
ENSG00000102103	PQBP1	ENSMUSG00000031157	Pqbp1	ENSRNOG00000007766	Pqbp1
ENSG00000163377	FAM19A4	ENSMUSG00000046500	Fam19a4	ENSRNOG00000005830	Fam19a4
ENSG00000126460	PRRG2	ENSMUSG00000007837	Prrg2	ENSRNOG00000020517	Prrg2
ENSG00000157823	AP3S2	ENSMUSG00000063801	Ap3s2	ENSRNOG00000043141	Ap3s2
ENSG00000165805	C12orf50	ENSMUSG00000056912	1700017N19Rik	ENSRNOG00000051928	LOC500827
ENSG00000175161	CADM2	ENSMUSG00000064115	Cadm2	ENSRNOG00000030840	Cadm2
ENSG00000105976	MET	ENSMUSG00000009376	Met	ENSRNOG00000052745	Met
ENSG00000131844	MCCC2	ENSMUSG00000021646	Mccc2	ENSRNOG00000017752	Mccc2
ENSG00000174206	C12orf66	ENSMUSG00000053684	BC048403	ENSRNOG00000028782	RGD1565498
ENSG00000213281	NRAS	ENSMUSG00000027852	Nras	ENSRNOG00000023079	Nras
ENSG00000133641	C12orf29	ENSMUSG00000046567	4930430F08Rik	ENSRNOG00000006973	RGD1307947
ENSG00000185974	GRK1	ENSMUSG00000031450	Grk1	ENSRNOG00000018430	Grk1
ENSG00000111252	SH2B3	ENSMUSG00000042594	Sh2b3	ENSRNOG00000028198	Sh2b3
ENSG00000128656	CHN1	ENSMUSG00000056486	Chn1	ENSRNOG00000017939	Chn1
ENSG00000117682	DHDDS	ENSMUSG00000012117	Dhdds	ENSRNOG00000014665	Dhdds
ENSG00000143363	PRUNE1	ENSMUSG00000015711	Prune1	ENSRNOG00000021120	Prune1
ENSG00000184983	NDUFA6	ENSMUSG00000022450	Ndufa6	ENSRNOG00000008569	Ndufa6
ENSG00000225526	MKRN2OS	ENSMUSG00000068011	Mkrn2os	ENSRNOG00000052003	Mkrn2os
ENSG00000154743	TSEN2	ENSMUSG00000042389	Tsen2	ENSRNOG00000060175	Tsen2
ENSG00000109572	CLCN3	ENSMUSG00000004319	Clcn3	ENSRNOG00000010682	Clcn3
ENSG00000204842	ATXN2	ENSMUSG00000042605	Atxn2	ENSRNOG00000001256	Atxn2
ENSG00000133980	VRTN	ENSMUSG00000071235	Vrtn	ENSRNOG00000048378	Vrtn
ENSG00000185306	C12orf56	ENSMUSG00000047642	D930020B18Rik	ENSRNOG00000023824	RGD1561648
ENSG00000183087	GAS6	ENSMUSG00000031451	Gas6	ENSRNOG00000018233	Gas6
ENSG00000156966	B3GNT7	ENSMUSG00000079445	B3gnt7	ENSRNOG00000018267	B3gnt7
ENSG00000162367	TAL1	ENSMUSG00000028717	Tal1	ENSRNOG00000025051	Tal1
ENSG00000188266	HYKK	ENSMUSG00000035878	Hykk	ENSRNOG00000013419	Hykk
ENSG00000176915	ANKLE2	ENSMUSG00000029501	Ankle2	ENSRNOG00000060144	Ankle2
ENSG00000183379	SYNDIG1L	ENSMUSG00000071234	Syndig1l	ENSRNOG00000027645	Syndig1l
ENSG00000165490	DDIAS	ENSMUSG00000030641	Ddias	ENSRNOG00000022521	Ddias
ENSG00000184497	TMEM255B	ENSMUSG00000038457	Tmem255b	ENSRNOG00000026336	Tmem255b
ENSG00000168528	SERINC2	ENSMUSG00000023232	Serinc2	ENSRNOG00000012989	Serinc2
ENSG00000167612	ANKRD33	ENSMUSG00000047034	Ankrd33	ENSRNOG00000049733	Ankrd33
ENSG00000163141	BNIPL	ENSMUSG00000028115	Bnipl	ENSRNOG00000021116	Bnipl
ENSG00000164011	ZNF691	ENSMUSG00000045268	Zfp691	ENSRNOG00000007398	Zfp691
ENSG00000123473	STIL	ENSMUSG00000028718	Stil	ENSRNOG00000057760	Stil
ENSG00000176894	PXMP2	ENSMUSG00000029499	Pxmp2	ENSRNOG00000037446	Pxmp2
ENSG00000179546	HTR1D	ENSMUSG00000070687	Htr1d	ENSRNOG00000012038	Htr1d
ENSG00000137502	RAB30	ENSMUSG00000030643	Rab30	ENSRNOG00000010224	Rab30
ENSG00000134871	COL4A2	ENSMUSG00000031503	Col4a2	ENSRNOG00000023972	Col4a2
ENSG00000173614	NMNAT1	ENSMUSG00000028992	Nmnat1	ENSRNOG00000015962	Nmnat1
ENSG00000247077	PGAM5	ENSMUSG00000029500	Pgam5	ENSRNOG00000037443	Pgam5
ENSG00000179407	DNAJB8	ENSMUSG00000048206	Dnajb8	ENSRNOG00000034088	Dnajb8
ENSG00000213221	DNLZ	ENSMUSG00000075467	Dnlz	ENSRNOG00000018791	Dnlz
ENSG00000065325	GLP2R	ENSMUSG00000049928	Glp2r	ENSRNOG00000003683	Glp2r
ENSG00000100239	PPP6R2	ENSMUSG00000036561	Ppp6r2	ENSRNOG00000026425	Ppp6r2
ENSG00000187796	CARD9	ENSMUSG00000026928	Card9	ENSRNOG00000051470	Card9
ENSG00000179348	GATA2	ENSMUSG00000015053	Gata2	ENSRNOG00000012347	Gata2
ENSG00000213937	CLDN9	ENSMUSG00000066720	Cldn9	ENSRNOG00000003654	Cldn9
ENSG00000162441	LZIC	ENSMUSG00000028990	Lzic	ENSRNOG00000016200	Lzic
ENSG00000140368	PSTPIP1	ENSMUSG00000032322	Pstpip1	ENSRNOG00000016413	Pstpip1
ENSG00000187498	COL4A1	ENSMUSG00000031502	Col4a1	ENSRNOG00000016281	Col4a1
ENSG00000106034	CPED1	ENSMUSG00000062980	Cped1	ENSRNOG00000021840	Cped1
ENSG00000160360	GPSM1	ENSMUSG00000026930	Gpsm1	ENSRNOG00000018666	Gpsm1
ENSG00000143443	C1orf56	ENSMUSG00000068860	Gm128	ENSRNOG00000021656	RGD1359334
ENSG00000213190	MLLT11	ENSMUSG00000053192	Mllt11	ENSRNOG00000021110	Mllt11
ENSG00000075975	MKRN2	ENSMUSG00000000439	Mkrn2	ENSRNOG00000009176	Mkrn2
ENSG00000157017	GHRL	ENSMUSG00000064177	Ghrl	ENSRNOG00000010349	Ghrl
ENSG00000009307	CSDE1	ENSMUSG00000068823	Csde1	ENSRNOG00000061058	Csde1
ENSG00000197622	CDC42SE1	ENSMUSG00000046722	Cdc42se1	ENSRNOG00000060538	Cdc42se1
ENSG00000102316	MAGED2	ENSMUSG00000025268	Maged2	ENSRNOG00000002449	Maged2
ENSG00000105982	RNF32	ENSMUSG00000029130	Rnf32	ENSRNOG00000005691	Rnf32
ENSG00000117394	SLC2A1	ENSMUSG00000028645	Slc2a1	ENSRNOG00000007284	Slc2a1
ENSG00000137509	PRCP	ENSMUSG00000061119	Prcp	ENSRNOG00000010630	Prcp
ENSG00000142910	TINAGL1	ENSMUSG00000028776	Tinagl1	ENSRNOG00000013179	Tinagl1
ENSG00000143458	GABPB2	ENSMUSG00000038766	Gabpb2	ENSRNOG00000021105	Gabpb2
ENSG00000132155	RAF1	ENSMUSG00000000441	Raf1	ENSRNOG00000010153	Raf1
ENSG00000161243	FBXO27	ENSMUSG00000037463	Fbxo27	ENSRNOG00000050453	AABR07002848.1
ENSG00000146826	C7orf43	ENSMUSG00000036948	BC037034	ENSRNOG00000039214	RGD1305455
ENSG00000147912	FBXO10	ENSMUSG00000048232	Fbxo10	ENSRNOG00000012634	Fbxo10
ENSG00000163902	RPN1	ENSMUSG00000030062	Rpn1	ENSRNOG00000046345	Rpn1
ENSG00000056050	HPF1	ENSMUSG00000038005	Hpf1	ENSRNOG00000011293	Hpf1
ENSG00000143434	SEMA6C	ENSMUSG00000038777	Sema6c	ENSRNOG00000021101	Sema6c
ENSG00000110066	KMT5B	ENSMUSG00000045098	Kmt5b	ENSRNOG00000016790	Kmt5b
ENSG00000283071	LBHD2	ENSMUSG00000087075	Lbhd2	ENSRNOG00000043137	RGD1560608
ENSG00000122741	DCAF10	ENSMUSG00000035572	Dcaf10	ENSRNOG00000011655	Dcaf10
ENSG00000140548	ZNF710	ENSMUSG00000048897	Zfp710	ENSRNOG00000014278	Zfp710
ENSG00000188186	LAMTOR4	ENSMUSG00000050552	Lamtor4	ENSRNOG00000027028	Lamtor4
ENSG00000105983	LMBR1	ENSMUSG00000010721	Lmbr1	ENSRNOG00000059589	Lmbr1
ENSG00000174348	PODN	ENSMUSG00000028600	Podn	ENSRNOG00000011413	Scp2
ENSG00000175782	SLC35E3	ENSMUSG00000060181	Slc35e3	ENSRNOG00000027622	Slc35e3
ENSG00000036054	TBC1D23	ENSMUSG00000022749	Tbc1d23	ENSRNOG00000001642	Tbc1d23
ENSG00000165275	TRMT10B	ENSMUSG00000035601	Trmt10b	ENSRNOG00000012454	Trmt10b
ENSG00000068120	COASY	ENSMUSG00000001755	Coasy	ENSRNOG00000019918	Coasy
ENSG00000163297	ANTXR2	ENSMUSG00000029338	Antxr2	ENSRNOG00000000081	Antxr2
ENSG00000186973	FAM183A	ENSMUSG00000049154	Fam183b	ENSRNOG00000002873	Fam183b
ENSG00000092140	G2E3	ENSMUSG00000035293	G2e3	ENSRNOG00000004232	G2e3
ENSG00000122068	FYTTD1	ENSMUSG00000022800	Fyttd1	ENSRNOG00000034233	Fyttd1
ENSG00000168056	LTBP3	ENSMUSG00000024940	Ltbp3	ENSRNOG00000020813	Ltbp3
ENSG00000162613	FUBP1	ENSMUSG00000028034	Fubp1	ENSRNOG00000043370	Fubp1
ENSG00000203485	INF2	ENSMUSG00000037679	Inf2	ENSRNOG00000028650	Inf2
ENSG00000081026	MAGI3	ENSMUSG00000052539	Magi3	ENSRNOG00000019885	Magi3
ENSG00000119878	CRIPT	ENSMUSG00000024146	Cript	ENSRNOG00000015215	Cript
ENSG00000158156	XKR8	ENSMUSG00000037752	Xkr8	ENSRNOG00000024312	Xkr8
ENSG00000085999	RAD54L	ENSMUSG00000028702	Rad54l	ENSRNOG00000013148	Rad54l
ENSG00000187742	SECISBP2	ENSMUSG00000035139	Secisbp2	ENSRNOG00000013773	Secisbp2
ENSG00000185958	FAM186A	ENSMUSG00000045350	Fam186a	ENSRNOG00000056338	AABR07058884.1
ENSG00000154222	CC2D1B	ENSMUSG00000028582	Cc2d1b	ENSRNOG00000008634	Cc2d1b
ENSG00000181472	ZBTB2	ENSMUSG00000075327	Zbtb2	ENSRNOG00000019544	Zbtb2
ENSG00000187118	CMC1	ENSMUSG00000039163	Cmc1	ENSRNOG00000010149	Cmc1
ENSG00000049323	LTBP1	ENSMUSG00000001870	Ltbp1	ENSRNOG00000033090	Ltbp1
ENSG00000123064	DDX54	ENSMUSG00000029599	Ddx54	ENSRNOG00000001377	Ddx54
ENSG00000115421	PAPOLG	ENSMUSG00000020273	Papolg	ENSRNOG00000006261	Papolg
ENSG00000144362	PHOSPHO2	ENSMUSG00000027088	Phospho2	ENSRNOG00000007979	Phospho2
ENSG00000116396	KCNC4	ENSMUSG00000027895	Kcnc4	ENSRNOG00000060988	Kcnc4
ENSG00000181322	NME9	ENSMUSG00000046242	Nme9	ENSRNOG00000031523	AABR07071287.1
ENSG00000159685	CHCHD6	ENSMUSG00000030086	Chchd6	ENSRNOG00000060248	Chchd6
ENSG00000183715	OPCML	ENSMUSG00000062257	Opcml	ENSRNOG00000023809	Opcml
ENSG00000130559	CAMSAP1	ENSMUSG00000026933	Camsap1	ENSRNOG00000017883	Camsap1
ENSG00000196091	MYBPC1	ENSMUSG00000020061	Mybpc1	ENSRNOG00000056493	Mybpc1
ENSG00000154027	AK5	ENSMUSG00000039058	Ak5	ENSRNOG00000046947	Ak5
ENSG00000129990	SYT5	ENSMUSG00000004961	Syt5	ENSRNOG00000018217	Syt5
ENSG00000139629	GALNT6	ENSMUSG00000037280	Galnt6	ENSRNOG00000033059	Galnt6
ENSG00000120519	SLC10A7	ENSMUSG00000031684	Slc10a7	ENSRNOG00000011991	Slc10a7
ENSG00000184221	OLIG1	ENSMUSG00000046160	Olig1	ENSRNOG00000028648	Olig1
ENSG00000214782	MS4A18	ENSMUSG00000094584	Ms4a18	ENSRNOG00000042330	Ms4a18
ENSG00000178403	NEUROG2	ENSMUSG00000027967	Neurog2	ENSRNOG00000010972	Neurog2
ENSG00000168710	AHCYL1	ENSMUSG00000027893	Ahcyl1	ENSRNOG00000018569	Ahcyl1
ENSG00000163288	GABRB1	ENSMUSG00000029212	Gabrb1	ENSRNOG00000002327	Gabrb1
ENSG00000149289	ZC3H12C	ENSMUSG00000035164	Zc3h12c	ENSRNOG00000012470	Zc3h12c
ENSG00000083642	PDS5B	ENSMUSG00000034021	Pds5b	ENSRNOG00000001098	Pds5b
ENSG00000048707	VPS13D	ENSMUSG00000020220	Vps13d	ENSRNOG00000016443	Vps13d
ENSG00000137101	CD72	ENSMUSG00000028459	Cd72	ENSRNOG00000017485	Cd72
ENSG00000055609	KMT2C	ENSMUSG00000038056	Kmt2c	ENSRNOG00000061080	AABR07059168.2
ENSG00000145014	TMEM44	ENSMUSG00000022537	Tmem44	ENSRNOG00000001726	Tmem44
ENSG00000139610	CELA1	ENSMUSG00000023031	Cela1	ENSRNOG00000004725	Cela1
ENSG00000131095	GFAP	ENSMUSG00000020932	Gfap	ENSRNOG00000002919	Gfap
ENSG00000100297	MCM5	ENSMUSG00000005410	Mcm5	ENSRNOG00000014336	Mcm5
ENSG00000138735	PDE5A	ENSMUSG00000053965	Pde5a	ENSRNOG00000014443	Pde5a
ENSG00000167968	DNASE1L2	ENSMUSG00000024136	Dnase1l2	ENSRNOG00000042352	Dnase1l2
ENSG00000180347	CCDC129	ENSMUSG00000037973	Ccdc129	ENSRNOG00000012165	Ccdc129
ENSG00000179295	PTPN11	ENSMUSG00000043733	Ptpn11	ENSRNOG00000030124	Ptpn11
ENSG00000075426	FOSL2	ENSMUSG00000029135	Fosl2	ENSRNOG00000052357	Fosl2
ENSG00000174799	CEP135	ENSMUSG00000036403	Cep135	ENSRNOG00000002153	Cep135
ENSG00000118432	CNR1	ENSMUSG00000044288	Cnr1	ENSRNOG00000008223	Cnr1
ENSG00000169918	OTUD7A	ENSMUSG00000033510	Otud7a	ENSRNOG00000015503	AABR07004100.1
ENSG00000112761	WISP3	ENSMUSG00000062074	Wisp3	ENSRNOG00000000597	Wisp3
ENSG00000159592	GPBP1L1	ENSMUSG00000034042	Gpbp1l1	ENSRNOG00000037595	Gpbp1l1
ENSG00000111912	NCOA7	ENSMUSG00000039697	Ncoa7	ENSRNOG00000014004	Ncoa7
ENSG00000137573	SULF1	ENSMUSG00000016918	Sulf1	ENSRNOG00000009037	Sulf1
ENSG00000100429	HDAC10	ENSMUSG00000062906	Hdac10	ENSRNOG00000031915	Hdac10
ENSG00000104205	SGK3	ENSMUSG00000025915	Sgk3	ENSRNOG00000049052	Sgk3
ENSG00000168917	SLC35G2	ENSMUSG00000070287	Slc35g2	ENSRNOG00000015370	Slc35g2
ENSG00000150990	DHX37	ENSMUSG00000029480	Dhx37	ENSRNOG00000022171	Dhx37
ENSG00000130479	MAP1S	ENSMUSG00000019261	Map1s	ENSRNOG00000018781	Map1s
ENSG00000080546	SESN1	ENSMUSG00000038332	Sesn1	ENSRNOG00000000302	Sesn1
ENSG00000198001	IRAK4	ENSMUSG00000059883	Irak4	ENSRNOG00000005965	Irak4
ENSG00000172733	PURG	ENSMUSG00000049184	Purg	ENSRNOG00000015426	Purg
ENSG00000188191	PRKAR1B	ENSMUSG00000025855	Prkar1b	ENSRNOG00000028733	Prkar1b
ENSG00000066117	SMARCD1	ENSMUSG00000023018	Smarcd1	ENSRNOG00000061572	Smarcd1
ENSG00000006555	TTC22	ENSMUSG00000034919	Ttc22	ENSRNOG00000007189	Ttc22
ENSG00000117266	CDK18	ENSMUSG00000026437	Cdk18	ENSRNOG00000008137	Cdk18
ENSG00000155850	SLC26A2	ENSMUSG00000034320	Slc26a2	ENSRNOG00000018082	Slc26a2
ENSG00000077942	FBLN1	ENSMUSG00000006369	Fbln1	ENSRNOG00000014137	Fbln1
ENSG00000099308	MAST3	ENSMUSG00000031833	Mast3	ENSRNOG00000022753	Mast3
ENSG00000169783	LINGO1	ENSMUSG00000049556	Lingo1	ENSRNOG00000017193	Lingo1
ENSG00000138813	C4orf17	ENSMUSG00000012042	4930579F01Rik	ENSRNOG00000024623	RGD1309170
ENSG00000137834	SMAD6	ENSMUSG00000036867	Smad6	ENSRNOG00000009173	Smad6
ENSG00000114446	IFT57	ENSMUSG00000032965	Ift57	ENSRNOG00000001958	Ift57
ENSG00000139233	LLPH	ENSMUSG00000020224	Llph	ENSRNOG00000004316	LOC100911956
ENSG00000184144	CNTN2	ENSMUSG00000053024	Cntn2	ENSRNOG00000009033	Cntn2
ENSG00000128581	IFT22	ENSMUSG00000007987	Ift22	ENSRNOG00000031346	Ift22
ENSG00000152583	SPARCL1	ENSMUSG00000029309	Sparcl1	ENSRNOG00000015093	Sparcl1
ENSG00000170881	RNF139	ENSMUSG00000037075	Rnf139	ENSRNOG00000008987	Rnf139
ENSG00000178015	GPR150	ENSMUSG00000045509	Gpr150	ENSRNOG00000026944	Gpr150
ENSG00000177468	OLIG3	ENSMUSG00000045591	Olig3	ENSRNOG00000012057	Olig3
ENSG00000125827	TMX4	ENSMUSG00000034723	Tmx4	ENSRNOG00000024852	Tmx4
ENSG00000114520	SNX4	ENSMUSG00000022808	Snx4	ENSRNOG00000001786	Snx4
ENSG00000110693	SOX6	ENSMUSG00000051910	Sox6	ENSRNOG00000020514	Sox6
ENSG00000189410	SH2D5	ENSMUSG00000045349	Sh2d5	ENSRNOG00000014909	Sh2d5
ENSG00000183665	TRMT12	ENSMUSG00000037085	Trmt12	ENSRNOG00000008978	Trmt12
ENSG00000005483	KMT2E	ENSMUSG00000029004	Kmt2e	ENSRNOG00000021614	Kmt2e
ENSG00000116903	EXOC8	ENSMUSG00000074030	Exoc8	ENSRNOG00000019766	Exoc8
ENSG00000115234	SNX17	ENSMUSG00000029146	Snx17	ENSRNOG00000026884	Snx17
ENSG00000187867	PALM3	ENSMUSG00000047986	Palm3	ENSRNOG00000005729	Palm3
ENSG00000127980	PEX1	ENSMUSG00000005907	Pex1	ENSRNOG00000025991	Pex1
ENSG00000080823	MOK	ENSMUSG00000056458	Mok	ENSRNOG00000007850	Mok
ENSG00000111907	TPD52L1	ENSMUSG00000000296	Tpd52l1	ENSRNOG00000021478	Tpd52l1
ENSG00000204104	TRAF3IP1	ENSMUSG00000034292	Traf3ip1	ENSRNOG00000024468	Traf3ip1
ENSG00000055070	SZRD1	ENSMUSG00000040842	Szrd1	ENSRNOG00000009183	Szrd1
ENSG00000088930	XRN2	ENSMUSG00000027433	Xrn2	ENSRNOG00000011785	Xrn2
ENSG00000163946	FAM208A	ENSMUSG00000040651	Fam208a	ENSRNOG00000014750	Fam208a
ENSG00000258223	PRSS58	ENSMUSG00000051936	Prss58	ENSRNOG00000013132	Prss58
ENSG00000275043	SNORD25	ENSMUSG00000064721	Gm25855	ENSRNOG00000059148	RF00054
ENSG00000223224	SNORD71	ENSMUSG00000077549	Snord71	ENSRNOG00000059926	RF00576
ENSG00000252163	RN7SKP31	ENSMUSG00000088601	Gm24190	ENSRNOG00000056602	RF00100
ENSG00000206979	SNORD61	ENSMUSG00000065110	Snord61	ENSRNOG00000054559	RF00270
ENSG00000264452	RF00285	ENSMUSG00000093784	Gm22394	ENSRNOG00000057485	RF00285
ENSG00000252087	RN7SKP248	ENSMUSG00000088317	Gm26185	ENSRNOG00000058817	RF00100
ENSG00000222635	RNU6-1203P	ENSMUSG00000087825	Gm22279	ENSRNOG00000060411	RF00026
ENSG00000200745	RNU1-31P	ENSMUSG00000065858	Gm22350	ENSRNOG00000056821	RF00003
ENSG00000222585	RNA5SP494	ENSMUSG00000088600	Gm24189	ENSRNOG00000045369	RF00001
ENSG00000251759	RN7SKP298	ENSMUSG00000088361	Gm23499	ENSRNOG00000061148	RF00100
ENSG00000201772	SNORA5C	ENSMUSG00000065686	Snora5c	ENSRNOG00000057537	RF00392
ENSG00000251878	RF00152	ENSMUSG00000065160	Mir5117	ENSRNOG00000040595	RF00152
ENSG00000252464	RN7SKP70	ENSMUSG00000093734	Gm25082	ENSRNOG00000058789	RF00100
ENSG00000252804	RNU6-958P	ENSMUSG00000084642	Gm24384	ENSRNOG00000052234	RF00026
ENSG00000252040	RF01233	ENSMUSG00000088735	Gm23897	ENSRNOG00000058594	RF01233
ENSG00000239043	SNORD127	ENSMUSG00000087790	Gm25970	ENSRNOG00000055941	RF01186
ENSG00000130487	KLHDC7B	ENSMUSG00000091680	Klhdc7b	ENSRNOG00000032419	Klhdc7b
ENSG00000177414	UBE2U	ENSMUSG00000069733	Ube2u	ENSRNOG00000023895	Ube2u
ENSG00000163590	PPM1L	ENSMUSG00000027784	Ppm1l	ENSRNOG00000046168	Ppm1l
ENSG00000235162	C12orf75	ENSMUSG00000087651	1500009L16Rik	ENSRNOG00000060879	LOC100910996
ENSG00000083857	FAT1	ENSMUSG00000070047	Fat1	ENSRNOG00000030954	Fat1
ENSG00000171310	CHST11	ENSMUSG00000034612	Chst11	ENSRNOG00000008885	Chst11
ENSG00000164074	ABHD18	ENSMUSG00000037818	Abhd18	ENSRNOG00000013692	Abhd18
ENSG00000160753	RUSC1	ENSMUSG00000041263	Rusc1	ENSRNOG00000043377	Fdps
ENSG00000166105	GLB1L3	ENSMUSG00000031966	Glb1l3	ENSRNOG00000031469	Glb1l3
ENSG00000140612	SEC11A	ENSMUSG00000025724	Sec11a	ENSRNOG00000011029	Sec11a
ENSG00000197696	NMB	ENSMUSG00000025723	Nmb	ENSRNOG00000011011	Nmb
ENSG00000109794	FAM149A	ENSMUSG00000070044	Fam149a	ENSRNOG00000021693	Fam149a
ENSG00000157119	KLHL40	ENSMUSG00000074001	Klhl40	ENSRNOG00000019390	Klhl40
ENSG00000225663	MCRIP1	ENSMUSG00000061111	Mcrip1	ENSRNOG00000036691	Mcrip1
ENSG00000170613	FAM71B	ENSMUSG00000020401	Fam71b	ENSRNOG00000021425	Fam71b
ENSG00000179085	DPM3	ENSMUSG00000042737	Dpm3	ENSRNOG00000029077	Dpm3
ENSG00000155868	MED7	ENSMUSG00000020397	Med7	ENSRNOG00000007053	Med7
ENSG00000163357	DCST1	ENSMUSG00000042672	Dcst1	ENSRNOG00000020621	Dcst1
ENSG00000136997	MYC	ENSMUSG00000049086	Bmyc	ENSRNOG00000042556	Bmyc
ENSG00000023909	GCLM	ENSMUSG00000028124	Gclm	ENSRNOG00000013409	Gclm
ENSG00000166166	TRMT61A	ENSMUSG00000060950	Trmt61a	ENSRNOG00000011398	LOC103692719
ENSG00000163661	PTX3	ENSMUSG00000027832	Ptx3	ENSRNOG00000012280	Ptx3
ENSG00000163344	PMVK	ENSMUSG00000027952	Pmvk	ENSRNOG00000020696	Pmvk
ENSG00000038002	AGA	ENSMUSG00000031521	Aga	ENSRNOG00000000108	Aga
ENSG00000138271	GPR87	ENSMUSG00000051431	Gpr87	ENSRNOG00000013894	Gpr87
ENSG00000160712	IL6R	ENSMUSG00000027947	Il6ra	ENSRNOG00000020811	Il6r
ENSG00000157211	CDCP2	ENSMUSG00000047636	Cdcp2	ENSRNOG00000009221	Cdcp2
ENSG00000174989	FBXW8	ENSMUSG00000032867	Fbxw8	ENSRNOG00000001126	Fbxw8
ENSG00000114541	FRMD4B	ENSMUSG00000030064	Frmd4b	ENSRNOG00000007764	Frmd4b
ENSG00000162931	TRIM17	ENSMUSG00000036964	Trim17	ENSRNOG00000022983	Trim17
ENSG00000116016	EPAS1	ENSMUSG00000024140	Epas1	ENSRNOG00000021318	Epas1
ENSG00000180251	SLC9A4	ENSMUSG00000026065	Slc9a4	ENSRNOG00000015306	Slc9a4
ENSG00000186566	GPATCH8	ENSMUSG00000034621	Gpatch8	ENSRNOG00000021044	Gpatch8
ENSG00000100298	APOBEC3H	ENSMUSG00000009585	Apobec3	ENSRNOG00000016852	Apobec3b
ENSG00000122180	MYOG	ENSMUSG00000026459	Myog	ENSRNOG00000030743	Myog
ENSG00000080200	CRYBG3	ENSMUSG00000022723	Crybg3	ENSRNOG00000001687	Crybg3
ENSG00000088970	KIZ	ENSMUSG00000074749	Kiz	ENSRNOG00000025141	Kiz
ENSG00000067225	PKM	ENSMUSG00000032294	Pkm	ENSRNOG00000011329	Pkm
ENSG00000154945	ANKRD40	ENSMUSG00000020864	Ankrd40	ENSRNOG00000002935	Ankrd40
ENSG00000104332	SFRP1	ENSMUSG00000031548	Sfrp1	ENSRNOG00000017783	Sfrp1
ENSG00000147119	CHST7	ENSMUSG00000037347	Chst7	ENSRNOG00000004258	Chst7
ENSG00000170037	CNTROB	ENSMUSG00000032782	Cntrob	ENSRNOG00000008270	Cntrob
ENSG00000165078	CPA6	ENSMUSG00000042501	Cpa6	ENSRNOG00000005655	Cpa6
ENSG00000156206	CFAP161	ENSMUSG00000011154	Cfap161	ENSRNOG00000012301	Cfap161
ENSG00000096093	EFHC1	ENSMUSG00000041809	Efhc1	ENSRNOG00000042729	Efhc1
ENSG00000153132	CLGN	ENSMUSG00000002190	Clgn	ENSRNOG00000003755	Clgn
ENSG00000183607	GKN2	ENSMUSG00000030049	Gkn2	ENSRNOG00000009256	Gkn2
ENSG00000131370	SH3BP5	ENSMUSG00000021892	Sh3bp5	ENSRNOG00000052391	Sh3bp5
ENSG00000131143	COX4I1	ENSMUSG00000031818	Cox4i1	ENSRNOG00000017817	Cox4i1
ENSG00000159263	SIM2	ENSMUSG00000062713	Sim2	ENSRNOG00000054203	Sim2
ENSG00000101109	STK4	ENSMUSG00000018209	Stk4	ENSRNOG00000013529	Stk4
ENSG00000138430	OLA1	ENSMUSG00000027108	Ola1	ENSRNOG00000019047	Ola1
ENSG00000253537	PCDHGA7	ENSMUSG00000103793	Pcdhga6	ENSRNOG00000027290	AABR07031734.5
ENSG00000254221	PCDHGB1	ENSMUSG00000103037	Pcdhgb1	ENSRNOG00000042264	AABR07031734.13
ENSG00000142864	SERBP1	ENSMUSG00000036371	Serbp1	ENSRNOG00000005890	Serbp1
ENSG00000115183	TANC1	ENSMUSG00000035168	Tanc1	ENSRNOG00000025394	Tanc1
ENSG00000091129	NRCAM	ENSMUSG00000020598	Nrcam	ENSRNOG00000004067	Nrcam
ENSG00000122034	GTF3A	ENSMUSG00000016503	Gtf3a	ENSRNOG00000050016	Gtf3a
ENSG00000182687	GALR2	ENSMUSG00000020793	Galr2	ENSRNOG00000061733	LOC103690156
ENSG00000063169	BICRA	ENSMUSG00000070808	Bicra	ENSRNOG00000011262	Bicra
ENSG00000167701	GPT	ENSMUSG00000022546	Gpt	ENSRNOG00000033915	Gpt
ENSG00000254245	PCDHGA3	ENSMUSG00000104346	Pcdhga3	ENSRNOG00000039461	Pcdhga3
ENSG00000185666	SYN3	ENSMUSG00000059602	Syn3	ENSRNOG00000026866	Syn3
ENSG00000116704	SLC35D1	ENSMUSG00000028521	Slc35d1	ENSRNOG00000022967	Slc35d1
ENSG00000160191	PDE9A	ENSMUSG00000041119	Pde9a	ENSRNOG00000001174	Pde9a
ENSG00000163608	NEPRO	ENSMUSG00000036208	Nepro	ENSRNOG00000013721	Nepro
ENSG00000164076	CAMKV	ENSMUSG00000032936	Camkv	ENSRNOG00000058938	Camkv
ENSG00000143799	PARP1	ENSMUSG00000026496	Parp1	ENSRNOG00000003084	Parp1
ENSG00000132840	BHMT2	ENSMUSG00000042118	Bhmt2	ENSRNOG00000040120	Bhmt2
ENSG00000017260	ATP2C1	ENSMUSG00000032570	Atp2c1	ENSRNOG00000013305	Atp2c1
ENSG00000128739	SNRPN	ENSMUSG00000102252	Snrpn	ENSRNOG00000059764	Snrpn
ENSG00000161800	RACGAP1	ENSMUSG00000023015	Racgap1	ENSRNOG00000049033	Racgap1
ENSG00000189280	GJB5	ENSMUSG00000042357	Gjb5	ENSRNOG00000059897	Gjb5
ENSG00000164134	NAA15	ENSMUSG00000063273	Naa15	ENSRNOG00000012385	Naa15
ENSG00000189308	LIN54	ENSMUSG00000035310	Lin54	ENSRNOG00000002203	Lin54
ENSG00000143194	MAEL	ENSMUSG00000040629	Mael	ENSRNOG00000003790	Mael
ENSG00000070731	ST6GALNAC2	ENSMUSG00000057286	St6galnac2	ENSRNOG00000012083	St6galnac2
ENSG00000151014	NOCT	ENSMUSG00000023087	Noct	ENSRNOG00000010799	Noct
ENSG00000180354	MTURN	ENSMUSG00000038065	Mturn	ENSRNOG00000010205	Mturn
ENSG00000080845	DLGAP4	ENSMUSG00000061689	Dlgap4	ENSRNOG00000020225	Dlgap4
ENSG00000108576	SLC6A4	ENSMUSG00000020838	Slc6a4	ENSRNOG00000003476	Slc6a4
ENSG00000254093	PINX1	ENSMUSG00000021958	Pinx1	ENSRNOG00000012012	Pinx1
ENSG00000162909	CAPN2	ENSMUSG00000026509	Capn2	ENSRNOG00000034015	Capn2
ENSG00000070761	CFAP20	ENSMUSG00000031796	Cfap20	ENSRNOG00000042179	Cfap20
ENSG00000113845	TIMMDC1	ENSMUSG00000002846	Timmdc1	ENSRNOG00000002999	Timmdc1
ENSG00000113083	LOX	ENSMUSG00000024529	Lox	ENSRNOG00000014426	Lox
ENSG00000132357	CARD6	ENSMUSG00000041849	Card6	ENSRNOG00000001271	Card6
ENSG00000106952	TNFSF8	ENSMUSG00000028362	Tnfsf8	ENSRNOG00000048321	Tnfsf8
ENSG00000164530	PI16	ENSMUSG00000024011	Pi16	ENSRNOG00000000525	Pi16
ENSG00000140481	CCDC33	ENSMUSG00000037716	Ccdc33	ENSRNOG00000008219	Ccdc33
ENSG00000140694	PARN	ENSMUSG00000022685	Parn	ENSRNOG00000002912	Parn
ENSG00000113838	TBCCD1	ENSMUSG00000004462	Tbccd1	ENSRNOG00000026458	Tbccd1
ENSG00000100842	EFS	ENSMUSG00000022203	Efs	ENSRNOG00000042029	Efs
ENSG00000157510	AFAP1L1	ENSMUSG00000033032	Afap1l1	ENSRNOG00000019403	Afap1l1
ENSG00000140450	ARRDC4	ENSMUSG00000042659	Arrdc4	ENSRNOG00000010775	Arrdc4
ENSG00000248485	PCP4L1	ENSMUSG00000038370	Pcp4l1	ENSRNOG00000003209	Pcp4l1
ENSG00000132600	PRMT7	ENSMUSG00000060098	Prmt7	ENSRNOG00000000258	Prmt7
ENSG00000172725	CORO1B	ENSMUSG00000024835	Coro1b	ENSRNOG00000021828	Coro1b
ENSG00000144218	AFF3	ENSMUSG00000037138	Aff3	ENSRNOG00000018830	Aff3
ENSG00000131435	PDLIM4	ENSMUSG00000020388	Pdlim4	ENSRNOG00000050794	Pdlim4
ENSG00000162804	SNED1	ENSMUSG00000047793	Sned1	ENSRNOG00000023548	Sned1
ENSG00000163825	RTP3	ENSMUSG00000066319	Rtp3	ENSRNOG00000037167	Rtp3
ENSG00000112394	SLC16A10	ENSMUSG00000019838	Slc16a10	ENSRNOG00000000588	Slc16a10
ENSG00000158882	TOMM40L	ENSMUSG00000005674	Tomm40l	ENSRNOG00000003398	Tomm40l
ENSG00000079691	CARMIL1	ENSMUSG00000021338	Carmil1	ENSRNOG00000016576	Carmil1
ENSG00000105520	PLPPR2	ENSMUSG00000040563	Plppr2	ENSRNOG00000012164	Plppr2
ENSG00000124313	IQSEC2	ENSMUSG00000041115	Iqsec2	ENSRNOG00000058975	Iqsec2
ENSG00000055957	ITIH1	ENSMUSG00000006529	Itih1	ENSRNOG00000033386	Itih1
ENSG00000182854	OR4F15	ENSMUSG00000109528	Olfr1309	ENSRNOG00000047084	Olr782
ENSG00000082175	PGR	ENSMUSG00000031870	Pgr	ENSRNOG00000006831	Pgr
ENSG00000142513	ACP4	ENSMUSG00000012777	Acp4	ENSRNOG00000021659	Acp4
ENSG00000116667	C1orf21	ENSMUSG00000032666	1700025G04Rik	ENSRNOG00000028236	RGD1309104
ENSG00000175564	UCP3	ENSMUSG00000032942	Ucp3	ENSRNOG00000017716	Ucp3
ENSG00000158864	NDUFS2	ENSMUSG00000013593	Ndufs2	ENSRNOG00000038372	Ndufs2
ENSG00000091157	WDR7	ENSMUSG00000040560	Wdr7	ENSRNOG00000018387	Wdr7
ENSG00000166407	LMO1	ENSMUSG00000036111	Lmo1	ENSRNOG00000014629	Lmo1
ENSG00000277363	SRCIN1	ENSMUSG00000038453	Srcin1	ENSRNOG00000011475	Srcin1
ENSG00000005108	THSD7A	ENSMUSG00000032625	Thsd7a	ENSRNOG00000030151	Thsd7a
ENSG00000132330	SCLY	ENSMUSG00000026307	Scly	ENSRNOG00000020083	Scly
ENSG00000103534	TMC5	ENSMUSG00000030650	Tmc5	ENSRNOG00000036760	Tmc5
ENSG00000170955	CAVIN3	ENSMUSG00000037060	Cavin3	ENSRNOG00000017914	Cavin3
ENSG00000160094	ZNF362	ENSMUSG00000028799	Zfp362	ENSRNOG00000043364	Zfp362
ENSG00000124772	CPNE5	ENSMUSG00000024008	Cpne5	ENSRNOG00000000522	Cpne5
ENSG00000188994	ZNF292	ENSMUSG00000039967	Zfp292	ENSRNOG00000031031	Zfp292
ENSG00000023318	ERP44	ENSMUSG00000028343	Erp44	ENSRNOG00000005841	Erp44
ENSG00000162755	KLHDC9	ENSMUSG00000045259	Klhdc9	ENSRNOG00000004022	Klhdc9
ENSG00000171812	COL8A2	ENSMUSG00000056174	Col8a2	ENSRNOG00000010841	Col8a2
ENSG00000103196	CRISPLD2	ENSMUSG00000031825	Crispld2	ENSRNOG00000016752	Crispld2
ENSG00000256453	DND1	ENSMUSG00000044595	Dnd1	ENSRNOG00000016894	Dnd1
ENSG00000070081	NUCB2	ENSMUSG00000030659	Nucb2	ENSRNOG00000020456	Nucb2
ENSG00000198917	SPOUT1	ENSMUSG00000039660	Spout1	ENSRNOG00000025711	Spout1
ENSG00000143476	DTL	ENSMUSG00000037474	Dtl	ENSRNOG00000004195	Dtl
ENSG00000153498	SPACA7	ENSMUSG00000010435	Spaca7	ENSRNOG00000054006	Spaca7
ENSG00000114902	SPCS1	ENSMUSG00000021917	Spcs1	ENSRNOG00000018075	Spcs1
ENSG00000169902	TPST1	ENSMUSG00000034118	Tpst1	ENSRNOG00000000900	Tpst1
ENSG00000130758	MAP3K10	ENSMUSG00000040390	Map3k10	ENSRNOG00000023521	Map3k10
ENSG00000133226	SRRM1	ENSMUSG00000028809	Srrm1	ENSRNOG00000018194	Srrm1
ENSG00000158169	FANCC	ENSMUSG00000021461	Fancc	ENSRNOG00000016889	Fancc
ENSG00000184716	SERINC4	ENSMUSG00000046110	Serinc4	ENSRNOG00000015499	Serinc4
ENSG00000163898	LIPH	ENSMUSG00000044626	Liph	ENSRNOG00000047894	AABR07034648.1
ENSG00000008300	CELSR3	ENSMUSG00000023473	Celsr3	ENSRNOG00000053889	Celsr3
ENSG00000108298	RPL19	ENSMUSG00000017404	Rpl19	ENSRNOG00000004741	Rpl19
ENSG00000162694	EXTL2	ENSMUSG00000027963	Extl2	ENSRNOG00000014323	Extl2
ENSG00000213398	LCAT	ENSMUSG00000035237	Lcat	ENSRNOG00000019573	Lcat
ENSG00000177807	KCNJ10	ENSMUSG00000044708	Kcnj10	ENSRNOG00000007705	Kcnj10
ENSG00000103066	PLA2G15	ENSMUSG00000031903	Pla2g15	ENSRNOG00000019859	Pla2g15
ENSG00000162989	KCNJ3	ENSMUSG00000026824	Kcnj3	ENSRNOG00000005369	Kcnj3
ENSG00000162728	KCNJ9	ENSMUSG00000038026	Kcnj9	ENSRNOG00000007645	Kcnj9
ENSG00000064989	CALCRL	ENSMUSG00000059588	Calcrl	ENSRNOG00000054695	Calcrl
ENSG00000100612	DHRS7	ENSMUSG00000021094	Dhrs7	ENSRNOG00000005589	Dhrs7
ENSG00000135406	PRPH	ENSMUSG00000023484	Prph	ENSRNOG00000052880	Prph
ENSG00000162729	IGSF8	ENSMUSG00000038034	Igsf8	ENSRNOG00000007604	Igsf8
ENSG00000162695	SLC30A7	ENSMUSG00000054414	Slc30a7	ENSRNOG00000013912	Slc30a7
ENSG00000168404	MLKL	ENSMUSG00000012519	Mlkl	ENSRNOG00000042353	Mlkl
ENSG00000004455	AK2	ENSMUSG00000028792	Ak2	ENSRNOG00000000122	Ak2
ENSG00000198146	ZNF770	ENSMUSG00000040321	Zfp770	ENSRNOG00000043037	Zfp770
ENSG00000124067	SLC12A4	ENSMUSG00000017765	Slc12a4	ENSRNOG00000019651	Slc12a4
ENSG00000143324	XPR1	ENSMUSG00000026469	Xpr1	ENSRNOG00000000042	Xpr1
ENSG00000167874	TMEM88	ENSMUSG00000045377	Tmem88	ENSRNOG00000009870	Tmem88
ENSG00000136875	PRPF4	ENSMUSG00000066148	Prpf4	ENSRNOG00000014777	Prpf4
ENSG00000108055	SMC3	ENSMUSG00000024974	Smc3	ENSRNOG00000014173	Smc3
ENSG00000085741	WNT11	ENSMUSG00000015957	Wnt11	ENSRNOG00000015982	Wnt11
ENSG00000028839	TBPL1	ENSMUSG00000071359	Tbpl1	ENSRNOG00000011114	Tbpl1
ENSG00000166887	VPS39	ENSMUSG00000027291	Vps39	ENSRNOG00000008316	Vps39
ENSG00000025293	PHF20	ENSMUSG00000038116	Phf20	ENSRNOG00000019948	Phf20
ENSG00000162222	TTC9C	ENSMUSG00000071660	Ttc9c	ENSRNOG00000019464	Ttc9c
ENSG00000135315	CEP162	ENSMUSG00000056919	Cep162	ENSRNOG00000010608	Cep162
ENSG00000018625	ATP1A2	ENSMUSG00000007097	Atp1a2	ENSRNOG00000007290	Atp1a2
ENSG00000252963	RN7SKP147	ENSMUSG00000084512	Gm22482	ENSRNOG00000058638	RF00100
ENSG00000253079	NRON	ENSMUSG00000089596	Nron	ENSRNOG00000058888	RF00636
ENSG00000200530	SNORD35B	ENSMUSG00000064767	Snord35b	ENSRNOG00000052300	RF00211
ENSG00000132698	RAB25	ENSMUSG00000008601	Rab25	ENSRNOG00000023640	Rab25
ENSG00000166046	TCP11L2	ENSMUSG00000020034	Tcp11l2	ENSRNOG00000007587	Tcp11l2
ENSG00000143622	RIT1	ENSMUSG00000028057	Rit1	ENSRNOG00000020232	Rit1
ENSG00000142733	MAP3K6	ENSMUSG00000028862	Map3k6	ENSRNOG00000008936	Map3k6
ENSG00000182676	PPP1R27	ENSMUSG00000025129	Ppp1r27	ENSRNOG00000036690	Ppp1r27
ENSG00000135097	MSI1	ENSMUSG00000054256	Msi1	ENSRNOG00000001156	Msi1
ENSG00000089163	SIRT4	ENSMUSG00000029524	Sirt4	ENSRNOG00000001151	Sirt4
ENSG00000111727	HCFC2	ENSMUSG00000020246	Hcfc2	ENSRNOG00000053510	Hcfc2
ENSG00000089157	RPLP0	ENSMUSG00000067274	Rplp0	ENSRNOG00000001148	Rplp0
ENSG00000158623	COPG2	ENSMUSG00000025607	Copg2	ENSRNOG00000011014	Copg2
ENSG00000118242	MREG	ENSMUSG00000039395	Mreg	ENSRNOG00000015774	Mreg
ENSG00000067596	DHX8	ENSMUSG00000034931	Dhx8	ENSRNOG00000020772	Dhx8
ENSG00000019991	HGF	ENSMUSG00000028864	Hgf	ENSRNOG00000007027	Hgf
ENSG00000126215	XRCC3	ENSMUSG00000021287	Xrcc3	ENSRNOG00000012141	Xrcc3
ENSG00000179088	C12orf42	ENSMUSG00000047129	1700113H08Rik	ENSRNOG00000038943	RGD1560034
ENSG00000181631	P2RY13	ENSMUSG00000036362	P2ry13	ENSRNOG00000029756	P2ry13
ENSG00000160714	UBE2Q1	ENSMUSG00000042572	Ube2q1	ENSRNOG00000020791	Ube2q1
ENSG00000143515	ATP8B2	ENSMUSG00000060671	Atp8b2	ENSRNOG00000020822	Atp8b2
ENSG00000130177	CDC16	ENSMUSG00000038416	Cdc16	ENSRNOG00000017536	Cdc16
ENSG00000157216	SSBP3	ENSMUSG00000061887	Ssbp3	ENSRNOG00000007920	Ssbp3
ENSG00000174842	GLMN	ENSMUSG00000029276	Glmn	ENSRNOG00000002054	Glmn
ENSG00000164326	CARTPT	ENSMUSG00000021647	Cartpt	ENSRNOG00000017712	Cartpt
ENSG00000166225	FRS2	ENSMUSG00000020170	Frs2	ENSRNOG00000005642	Frs2
ENSG00000054523	KIF1B	ENSMUSG00000063077	Kif1b	ENSRNOG00000057626	Kif1b
ENSG00000075240	GRAMD4	ENSMUSG00000035900	Gramd4	ENSRNOG00000016968	Gramd4
ENSG00000123080	CDKN2C	ENSMUSG00000028551	Cdkn2c	ENSRNOG00000008956	Cdkn2c
ENSG00000123358	NR4A1	ENSMUSG00000023034	Nr4a1	ENSRNOG00000007607	Nr4a1
ENSG00000135046	ANXA1	ENSMUSG00000024659	Anxa1	ENSRNOG00000017469	Anxa1
ENSG00000138675	FGF5	ENSMUSG00000029337	Fgf5	ENSRNOG00000022631	Fgf5
ENSG00000080644	CHRNA3	ENSMUSG00000032303	Chrna3	ENSRNOG00000013829	Chrna3
ENSG00000087470	DNM1L	ENSMUSG00000022789	Dnm1l	ENSRNOG00000001813	Dnm1l
ENSG00000153179	RASSF3	ENSMUSG00000025795	Rassf3	ENSRNOG00000005388	Rassf3
ENSG00000128607	KLHDC10	ENSMUSG00000029775	Klhdc10	ENSRNOG00000010267	Klhdc10
ENSG00000120802	TMPO	ENSMUSG00000019961	Tmpo	ENSRNOG00000008797	Tmpo
ENSG00000100416	TRMU	ENSMUSG00000022386	Trmu	ENSRNOG00000016465	Trmu
ENSG00000163378	EOGT	ENSMUSG00000035245	Eogt	ENSRNOG00000024533	Eogt
ENSG00000163154	TNFAIP8L2	ENSMUSG00000013707	Tnfaip8l2	ENSRNOG00000021100	Tnfaip8l2
ENSG00000206538	VGLL3	ENSMUSG00000091243	Vgll3	ENSRNOG00000028774	Vgll3
ENSG00000179178	TMEM125	ENSMUSG00000050854	Tmem125	ENSRNOG00000006924	Tmem125
ENSG00000155890	TRIM42	ENSMUSG00000032451	Trim42	ENSRNOG00000048975	Trim42
ENSG00000171227	TMEM37	ENSMUSG00000050777	Tmem37	ENSRNOG00000047714	Tmem37
ENSG00000040633	PHF23	ENSMUSG00000018572	Phf23	ENSRNOG00000017657	Phf23
ENSG00000123360	PDE1B	ENSMUSG00000022489	Pde1b	ENSRNOG00000036828	Pde1b
ENSG00000172404	DNAJB7	ENSMUSG00000047108	Dnajb7	ENSRNOG00000019187	Dnajb7
ENSG00000101000	PROCR	ENSMUSG00000027611	Procr	ENSRNOG00000019330	Procr
ENSG00000205476	CCDC85C	ENSMUSG00000084883	Ccdc85c	ENSRNOG00000051719	AABR07065498.1
ENSG00000090061	CCNK	ENSMUSG00000021258	Ccnk	ENSRNOG00000006985	Ccnk
ENSG00000130226	DPP6	ENSMUSG00000061576	Dpp6	ENSRNOG00000030547	Dpp6
ENSG00000115414	FN1	ENSMUSG00000026193	Fn1	ENSRNOG00000014288	Fn1
ENSG00000078070	MCCC1	ENSMUSG00000027709	Mccc1	ENSRNOG00000013293	Mccc1
ENSG00000140835	CHST4	ENSMUSG00000035930	Chst4	ENSRNOG00000016953	Chst4
ENSG00000100078	PLA2G3	ENSMUSG00000034579	Pla2g3	ENSRNOG00000025121	Pla2g3
ENSG00000111142	METAP2	ENSMUSG00000036112	Metap2	ENSRNOG00000021881	Metap2
ENSG00000125037	EMC3	ENSMUSG00000030286	Emc3	ENSRNOG00000009934	Emc3
ENSG00000164761	TNFRSF11B	ENSMUSG00000063727	Tnfrsf11b	ENSRNOG00000008336	Tnfrsf11b
ENSG00000145246	ATP10D	ENSMUSG00000046808	Atp10d	ENSRNOG00000002312	Atp10d
ENSG00000012048	BRCA1	ENSMUSG00000017146	Brca1	ENSRNOG00000020701	Brca1
ENSG00000173467	AGR3	ENSMUSG00000036231	Agr3	ENSRNOG00000004994	Agr3
ENSG00000160214	RRP1	ENSMUSG00000061032	Rrp1	ENSRNOG00000001203	Rrp1
ENSG00000176945	MUC20	ENSMUSG00000035638	Muc20	ENSRNOG00000001776	Muc20
ENSG00000130768	SMPDL3B	ENSMUSG00000028885	Smpdl3b	ENSRNOG00000042326	Smpdl3b
ENSG00000141030	COPS3	ENSMUSG00000019373	Cops3	ENSRNOG00000053943	Cops3
ENSG00000139405	RITA1	ENSMUSG00000029600	Rita1	ENSRNOG00000037720	Rita1
ENSG00000164111	ANXA5	ENSMUSG00000027712	Anxa5	ENSRNOG00000014453	Anxa5
ENSG00000169989	TIGD4	ENSMUSG00000047819	Tigd4	ENSRNOG00000010741	Tigd4
ENSG00000135914	HTR2B	ENSMUSG00000026228	Htr2b	ENSRNOG00000017625	Htr2b
ENSG00000141506	PIK3R5	ENSMUSG00000020901	Pik3r5	ENSRNOG00000023428	Pik3r5
ENSG00000119383	PTPA	ENSMUSG00000039515	Ptpa	ENSRNOG00000018457	Ptpa
ENSG00000134644	PUM1	ENSMUSG00000028580	Pum1	ENSRNOG00000011709	Pum1
ENSG00000188554	NBR1	ENSMUSG00000017119	Nbr1	ENSRNOG00000020730	Nbr1
ENSG00000131037	EPS8L1	ENSMUSG00000006154	Eps8l1	ENSRNOG00000027942	Eps8l1
ENSG00000134248	LAMTOR5	ENSMUSG00000087260	Lamtor5	ENSRNOG00000018186	Lamtor5
ENSG00000132128	LRRC41	ENSMUSG00000028703	Lrrc41	ENSRNOG00000013642	Lrrc41
ENSG00000175764	TTLL11	ENSMUSG00000026885	Ttll11	ENSRNOG00000019339	AABR07051518.1
ENSG00000185008	ROBO2	ENSMUSG00000052516	Robo2	ENSRNOG00000029598	Robo2
ENSG00000163644	PPM1K	ENSMUSG00000037826	Ppm1k	ENSRNOG00000006893	Ppm1k
ENSG00000197273	GUCA2A	ENSMUSG00000023247	Guca2a	ENSRNOG00000008849	Guca2a
ENSG00000163666	HESX1	ENSMUSG00000040726	Hesx1	ENSRNOG00000014133	Hesx1
ENSG00000127124	HIVEP3	ENSMUSG00000028634	Hivep3	ENSRNOG00000009341	Hivep3
ENSG00000273540	AGBL1	ENSMUSG00000025754	Agbl1	ENSRNOG00000022610	Agbl1
ENSG00000160439	RDH13	ENSMUSG00000008435	Rdh13	ENSRNOG00000027919	Rdh13
ENSG00000110057	UNC93B1	ENSMUSG00000036908	Unc93b1	ENSRNOG00000017703	Unc93b1
ENSG00000146858	ZC3HAV1L	ENSMUSG00000047749	Zc3hav1l	ENSRNOG00000013944	Zc3hav1l
ENSG00000171357	LURAP1	ENSMUSG00000028701	Lurap1	ENSRNOG00000023459	Lurap1
ENSG00000184005	ST6GALNAC3	ENSMUSG00000052544	St6galnac3	ENSRNOG00000056894	St6galnac3
ENSG00000166959	MS4A8	ENSMUSG00000024730	Ms4a8a	ENSRNOG00000020939	Ms4a8
ENSG00000076356	PLXNA2	ENSMUSG00000026640	Plxna2	ENSRNOG00000007324	Plxna2
ENSG00000174059	CD34	ENSMUSG00000016494	Cd34	ENSRNOG00000045558	Cd34
ENSG00000162511	LAPTM5	ENSMUSG00000028581	Laptm5	ENSRNOG00000011054	Laptm5
ENSG00000146587	RBAK	ENSMUSG00000061898	Rbak	ENSRNOG00000001099	Rbak
ENSG00000065243	PKN2	ENSMUSG00000004591	Pkn2	ENSRNOG00000011317	Pkn2
ENSG00000091483	FH	ENSMUSG00000026526	Fh1	ENSRNOG00000003653	Fh
ENSG00000129566	TEP1	ENSMUSG00000006281	Tep1	ENSRNOG00000051706	Tep1
ENSG00000171612	SLC25A33	ENSMUSG00000028982	Slc25a33	ENSRNOG00000016949	Slc25a33
ENSG00000085998	POMGNT1	ENSMUSG00000028700	Pomgnt1	ENSRNOG00000023455	Pomgnt1
ENSG00000132341	RAN	ENSMUSG00000028287	1700009N14Rik	ENSRNOG00000031013	RGD1306195
ENSG00000114331	ACAP2	ENSMUSG00000049076	Acap2	ENSRNOG00000001730	Acap2
ENSG00000129055	ANAPC13	ENSMUSG00000035048	Anapc13	ENSRNOG00000008459	Anapc13
ENSG00000137675	MMP27	ENSMUSG00000070323	Mmp27	ENSRNOG00000040208	Mmp27
ENSG00000169019	COMMD8	ENSMUSG00000029213	Commd8	ENSRNOG00000002320	Commd8
ENSG00000222583	RN7SKP222	ENSMUSG00000088749	Gm23218	ENSRNOG00000052970	RF00100
ENSG00000201444	RNU6-1082P	ENSMUSG00000087792	Gm25968	ENSRNOG00000059048	RF00026
ENSG00000212303	RNU6-1154P	ENSMUSG00000088385	Gm24689	ENSRNOG00000058584	RF00026
ENSG00000201001	RNU6-270P	ENSMUSG00000087987	Gm22221	ENSRNOG00000056999	RF00026
ENSG00000207291	RNU6-30P	ENSMUSG00000064971	Gm26054	ENSRNOG00000059488	RF00026
ENSG00000243548	RN7SL101P	ENSMUSG00000093112	Gm22701	ENSRNOG00000051865	RF00017
ENSG00000200379	RN7SKP45	ENSMUSG00000089485	Gm24734	ENSRNOG00000054101	RF00100
ENSG00000209645	SNORD105	ENSMUSG00000077702	Gm24067	ENSRNOG00000060532	RF00584
ENSG00000252415	RNU6-1012P	ENSMUSG00000087718	Gm22236	ENSRNOG00000060183	RF00026
ENSG00000200259	SNORD35A	ENSMUSG00000065818	Snord35a	ENSRNOG00000060031	RF00211
ENSG00000251714	RN7SKP67	ENSMUSG00000088769	Gm22637	ENSRNOG00000059899	RF00100
ENSG00000200189	RNU6-832P	ENSMUSG00000064486	Gm23293	ENSRNOG00000058532	RF00026
ENSG00000186432	KPNA4	ENSMUSG00000027782	Kpna4	ENSRNOG00000010768	Kpna4
ENSG00000079739	PGM1	ENSMUSG00000025791	Pgm2	ENSRNOG00000009889	Pgm1
ENSG00000160789	LMNA	ENSMUSG00000028063	Lmna	ENSRNOG00000019638	Lmna
ENSG00000203965	EFCAB7	ENSMUSG00000073791	Efcab7	ENSRNOG00000009782	Efcab7
ENSG00000142856	ITGB3BP	ENSMUSG00000028549	Itgb3bp	ENSRNOG00000009116	Itgb3bp
ENSG00000254726	MEX3A	ENSMUSG00000074480	Mex3a	ENSRNOG00000058654	AC119762.3
ENSG00000170430	MGMT	ENSMUSG00000054612	Mgmt	ENSRNOG00000016038	Mgmt
ENSG00000120820	GLT8D2	ENSMUSG00000020251	Glt8d2	ENSRNOG00000033579	Glt8d2
ENSG00000185499	MUC1	ENSMUSG00000042784	Muc1	ENSRNOG00000020539	Muc1
ENSG00000178425	NT5DC1	ENSMUSG00000039480	Nt5dc1	ENSRNOG00000000546	Nt5dc1
ENSG00000205208	C4orf46	ENSMUSG00000027811	4930579G24Rik	ENSRNOG00000010071	RGD1560010
ENSG00000166527	CLEC4D	ENSMUSG00000030144	Clec4d	ENSRNOG00000010181	Clec4d
ENSG00000161202	DVL3	ENSMUSG00000003233	Dvl3	ENSRNOG00000001708	Dvl3
ENSG00000143553	SNAPIN	ENSMUSG00000001018	Snapin	ENSRNOG00000013356	Snapin
ENSG00000198843	SELENOT	ENSMUSG00000075700	Selenot	ENSRNOG00000013507	Selenot
ENSG00000204348	DXO	ENSMUSG00000040482	Dxo	ENSRNOG00000000422	Dxo
ENSG00000196154	S100A4	ENSMUSG00000001020	S100a4	ENSRNOG00000011821	S100a4
ENSG00000164124	TMEM144	ENSMUSG00000027956	Tmem144	ENSRNOG00000010081	Tmem144
ENSG00000203786	KPRP	ENSMUSG00000059832	Kprp	ENSRNOG00000028865	Kprp
ENSG00000065183	WDR3	ENSMUSG00000033285	Wdr3	ENSRNOG00000019670	Wdr3
ENSG00000163320	CGGBP1	ENSMUSG00000054604	Cggbp1	ENSRNOG00000000718	Cggbp1
ENSG00000198765	SYCP1	ENSMUSG00000027855	Sycp1	ENSRNOG00000016835	Sycp1
ENSG00000052723	SIKE1	ENSMUSG00000027854	Sike1	ENSRNOG00000017502	Sike1
ENSG00000188505	NCCRP1	ENSMUSG00000047586	Nccrp1	ENSRNOG00000054506	Nccrp1
ENSG00000108423	TUBD1	ENSMUSG00000020513	Tubd1	ENSRNOG00000053309	Tubd1
ENSG00000159208	CIART	ENSMUSG00000038550	Ciart	ENSRNOG00000042717	Ciart
ENSG00000118298	CA14	ENSMUSG00000038526	Car14	ENSRNOG00000023162	Car14
ENSG00000173638	SLC19A1	ENSMUSG00000001436	Slc19a1	ENSRNOG00000001232	Slc19a1
ENSG00000129696	TTI2	ENSMUSG00000031577	Tti2	ENSRNOG00000023494	Tti2
ENSG00000062716	VMP1	ENSMUSG00000018171	Vmp1	ENSRNOG00000003967	Vmp1
ENSG00000141378	PTRH2	ENSMUSG00000072582	Ptrh2	ENSRNOG00000004288	Ptrh2
ENSG00000172578	KLHL6	ENSMUSG00000043008	Klhl6	ENSRNOG00000001908	Klhl6
ENSG00000188064	WNT7B	ENSMUSG00000022382	Wnt7b	ENSRNOG00000015750	Wnt7b
ENSG00000084110	HAL	ENSMUSG00000020017	Hal	ENSRNOG00000004502	Hal
ENSG00000120963	ZNF706	ENSMUSG00000062397	Zfp706	ENSRNOG00000060956	Zfp706
ENSG00000166819	PLIN1	ENSMUSG00000030546	Plin1	ENSRNOG00000015086	Plin1
ENSG00000116157	GPX7	ENSMUSG00000028597	Gpx7	ENSRNOG00000009751	Gpx7
ENSG00000154447	SH3RF1	ENSMUSG00000031642	Sh3rf1	ENSRNOG00000010358	Sh3rf1
ENSG00000170310	STX8	ENSMUSG00000020903	Stx8	ENSRNOG00000003849	Stx8
ENSG00000182095	TNRC18	ENSMUSG00000039477	Tnrc18	ENSRNOG00000024482	Tnrc18
ENSG00000060749	QSER1	ENSMUSG00000074994	Qser1	ENSRNOG00000037514	Qser1
ENSG00000169855	ROBO1	ENSMUSG00000022883	Robo1	ENSRNOG00000029614	Robo1
ENSG00000196498	NCOR2	ENSMUSG00000029478	Ncor2	ENSRNOG00000001004	Ncor2
ENSG00000122482	ZNF644	ENSMUSG00000049606	Zfp644	ENSRNOG00000002112	Zfp644
ENSG00000111237	VPS29	ENSMUSG00000029462	Vps29	ENSRNOG00000001274	Vps29
ENSG00000164638	SLC29A4	ENSMUSG00000050822	Slc29a4	ENSRNOG00000001115	Slc29a4
ENSG00000138639	ARHGAP24	ENSMUSG00000057315	Arhgap24	ENSRNOG00000056944	Arhgap24
ENSG00000128534	LSM8	ENSMUSG00000044155	Lsm8	ENSRNOG00000058677	Lsm8
ENSG00000107372	ZFAND5	ENSMUSG00000024750	Zfand5	ENSRNOG00000018107	Zfand5
ENSG00000127720	METTL25	ENSMUSG00000036009	Mettl25	ENSRNOG00000027451	Mettl25
ENSG00000062194	GPBP1	ENSMUSG00000032745	Gpbp1	ENSRNOG00000013002	Gpbp1
ENSG00000089060	SLC8B1	ENSMUSG00000032754	Slc8b1	ENSRNOG00000001383	Slc8b1
ENSG00000196576	PLXNB2	ENSMUSG00000036606	Plxnb2	ENSRNOG00000007133	Plxnb2
ENSG00000162664	ZNF326	ENSMUSG00000029290	Zfp326	ENSRNOG00000047761	Zfp326
ENSG00000168505	GBX2	ENSMUSG00000034486	Gbx2	ENSRNOG00000019495	Gbx2
ENSG00000172331	BPGM	ENSMUSG00000038871	Bpgm	ENSRNOG00000010133	Bpgm
ENSG00000152689	RASGRP3	ENSMUSG00000071042	Rasgrp3	ENSRNOG00000032703	Rasgrp3
ENSG00000065320	NTN1	ENSMUSG00000020902	Ntn1	ENSRNOG00000003947	Ntn1
ENSG00000196923	PDLIM7	ENSMUSG00000021493	Pdlim7	ENSRNOG00000013653	Pdlim7
ENSG00000242372	EIF6	ENSMUSG00000027613	Eif6	ENSRNOG00000049497	Eif6
ENSG00000142227	EMP3	ENSMUSG00000040212	Emp3	ENSRNOG00000021104	Emp3
ENSG00000125779	PANK2	ENSMUSG00000037514	Pank2	ENSRNOG00000025286	Pank2
ENSG00000151623	NR3C2	ENSMUSG00000031618	Nr3c2	ENSRNOG00000034007	Nr3c2
ENSG00000178342	KCNG2	ENSMUSG00000059852	Kcng2	ENSRNOG00000053640	Kcng2
ENSG00000134744	TUT4	ENSMUSG00000034610	Zcchc11	ENSRNOG00000052062	Tut4
ENSG00000176597	B3GNT5	ENSMUSG00000022686	B3gnt5	ENSRNOG00000046258	B3gnt5
ENSG00000100697	DICER1	ENSMUSG00000041415	Dicer1	ENSRNOG00000010711	Dicer1
ENSG00000114631	PODXL2	ENSMUSG00000033152	Podxl2	ENSRNOG00000016255	Podxl2
ENSG00000114107	CEP70	ENSMUSG00000056267	Cep70	ENSRNOG00000022845	Cep70
ENSG00000171488	LRRC8C	ENSMUSG00000054720	Lrrc8c	ENSRNOG00000002122	Lrrc8c
ENSG00000134255	CEPT1	ENSMUSG00000040774	Cept1	ENSRNOG00000017723	Cept1
ENSG00000231213	PLSCR5	ENSMUSG00000095654	Plscr5	ENSRNOG00000047917	Plscr5
ENSG00000137462	TLR2	ENSMUSG00000027995	Tlr2	ENSRNOG00000009822	Tlr2
ENSG00000146476	ARMT1	ENSMUSG00000061759	Armt1	ENSRNOG00000019489	Armt1
ENSG00000121542	SEC22A	ENSMUSG00000034473	Sec22a	ENSRNOG00000043069	Sec22a
ENSG00000070886	EPHA8	ENSMUSG00000028661	Epha8	ENSRNOG00000013036	Epha8
ENSG00000127564	PKMYT1	ENSMUSG00000023908	Pkmyt1	ENSRNOG00000003657	Pkmyt1
ENSG00000066185	ZMYND12	ENSMUSG00000070806	Zmynd12	ENSRNOG00000022199	Zmynd12
ENSG00000154451	GBP5	ENSMUSG00000105504	Gbp5	ENSRNOG00000032240	Gbp5
ENSG00000177169	ULK1	ENSMUSG00000029512	Ulk1	ENSRNOG00000037505	Ulk1
ENSG00000171603	CLSTN1	ENSMUSG00000039953	Clstn1	ENSRNOG00000016398	Clstn1
ENSG00000154678	PDE1C	ENSMUSG00000004347	Pde1c	ENSRNOG00000012337	Pde1c
ENSG00000205336	ADGRG1	ENSMUSG00000031785	Adgrg1	ENSRNOG00000014963	Adgrg1
ENSG00000167104	BPIFB6	ENSMUSG00000068009	Bpifb6	ENSRNOG00000013371	Bpifb6
ENSG00000178882	RFLNA	ENSMUSG00000037962	Rflna	ENSRNOG00000001011	Rflna
ENSG00000163527	STT3B	ENSMUSG00000032437	Stt3b	ENSRNOG00000011922	Stt3b
ENSG00000169248	CXCL11	ENSMUSG00000060183	Cxcl11	ENSRNOG00000022298	Cxcl11
ENSG00000100162	CENPM	ENSMUSG00000068101	Cenpm	ENSRNOG00000023262	Cenpm
ENSG00000145439	CBR4	ENSMUSG00000031641	Cbr4	ENSRNOG00000024411	Cbr4
ENSG00000100312	ACR	ENSMUSG00000022622	Acr	ENSRNOG00000029762	Acr
ENSG00000203852	HIST2H3A	ENSMUSG00000100210	Hist1h3f	ENSRNOG00000045646	LOC684762
ENSG00000116793	PHTF1	ENSMUSG00000058388	Phtf1	ENSRNOG00000019785	Phtf1
ENSG00000119242	CCDC92	ENSMUSG00000037979	Ccdc92	ENSRNOG00000021691	Ccdc92
ENSG00000270276	HIST2H4B	ENSMUSG00000060981	Hist1h4h	ENSRNOG00000045978	LOC100912489
ENSG00000111231	GPN3	ENSMUSG00000029464	Gpn3	ENSRNOG00000001278	Gpn3
ENSG00000103248	MTHFSD	ENSMUSG00000031816	Mthfsd	ENSRNOG00000046443	Mthfsd
ENSG00000214688	C10orf105	ENSMUSG00000090439	Gm17455	ENSRNOG00000046494	LOC100361018
ENSG00000204356	NELFE	ENSMUSG00000024369	Nelfe	ENSRNOG00000000420	Nelfe
ENSG00000184260	HIST2H2AC	ENSMUSG00000068855	Hist2h2ac	ENSRNOG00000030736	Hist2h2ac
ENSG00000184270	HIST2H2AB	ENSMUSG00000063689	Hist2h2ab	ENSRNOG00000048317	Hist2h2ab
ENSG00000178096	BOLA1	ENSMUSG00000015943	Bola1	ENSRNOG00000021185	Bola1
ENSG00000138642	HERC6	ENSMUSG00000029798	Herc6	ENSRNOG00000023969	Herc6
ENSG00000162456	KNCN	ENSMUSG00000073774	Kncn	ENSRNOG00000037618	Kncn
ENSG00000147099	HDAC8	ENSMUSG00000067567	Hdac8	ENSRNOG00000003122	Hdac8
ENSG00000159164	SV2A	ENSMUSG00000038486	Sv2a	ENSRNOG00000021182	Sv2a
ENSG00000074527	NTN4	ENSMUSG00000020019	Ntn4	ENSRNOG00000005573	Ntn4
ENSG00000162552	WNT4	ENSMUSG00000036856	Wnt4	ENSRNOG00000013166	Wnt4
ENSG00000205659	LIN52	ENSMUSG00000085793	Lin52	ENSRNOG00000043441	Lin52
ENSG00000204856	FAM216A	ENSMUSG00000029463	Fam216a	ENSRNOG00000031731	Fam216a
ENSG00000138382	METTL5	ENSMUSG00000051730	Mettl5	ENSRNOG00000008469	Mettl5
ENSG00000121210	TMEM131L	ENSMUSG00000033767	Tmem131l	ENSRNOG00000009837	LOC679811
ENSG00000198373	WWP2	ENSMUSG00000031930	Wwp2	ENSRNOG00000012937	Wwp2
ENSG00000179195	ZNF664	ENSMUSG00000079215	Zfp664	ENSRNOG00000021705	LOC102556092
ENSG00000078081	LAMP3	ENSMUSG00000041247	Lamp3	ENSRNOG00000022792	Lamp3
ENSG00000119614	VSX2	ENSMUSG00000021239	Vsx2	ENSRNOG00000011918	Vsx2
ENSG00000073711	PPP2R3A	ENSMUSG00000043154	Ppp2r3a	ENSRNOG00000022999	Ppp2r3a
ENSG00000203733	GJE1	ENSMUSG00000019867	Gje1	ENSRNOG00000012092	Gje1
ENSG00000159556	ISL2	ENSMUSG00000032318	Isl2	ENSRNOG00000015336	Isl2
ENSG00000143368	SF3B4	ENSMUSG00000068856	Sf3b4	ENSRNOG00000021181	Sf3b4
ENSG00000184677	ZBTB40	ENSMUSG00000060862	Zbtb40	ENSRNOG00000022039	Zbtb40
ENSG00000182541	LIMK2	ENSMUSG00000020451	Limk2	ENSRNOG00000019000	Limk2
ENSG00000137106	GRHPR	ENSMUSG00000035637	Grhpr	ENSRNOG00000012794	Grhpr
ENSG00000003402	CFLAR	ENSMUSG00000026031	Cflar	ENSRNOG00000012473	Cflar
ENSG00000105967	TFEC	ENSMUSG00000029553	Tfec	ENSRNOG00000061595	Tfec
ENSG00000065485	PDIA5	ENSMUSG00000022844	Pdia5	ENSRNOG00000032327	Pdia5
ENSG00000085840	ORC1	ENSMUSG00000028587	Orc1	ENSRNOG00000008841	Orc1
ENSG00000114346	ECT2	ENSMUSG00000027699	Ect2	ENSRNOG00000024365	Ect2
ENSG00000014914	MTMR11	ENSMUSG00000045934	Mtmr11	ENSRNOG00000021176	Mtmr11
ENSG00000166233	ARIH1	ENSMUSG00000025234	Arih1	ENSRNOG00000009887	Arih1
ENSG00000158161	EYA3	ENSMUSG00000028886	Eya3	ENSRNOG00000010396	Eya3
ENSG00000136560	TANK	ENSMUSG00000064289	Tank	ENSRNOG00000008859	Tank
ENSG00000251732	RN7SKP122	ENSMUSG00000092920	Mirt2	ENSRNOG00000061802	RF00100
ENSG00000238649	SNORD42A	ENSMUSG00000064540	Snord42a	ENSRNOG00000056377	RF00150
ENSG00000252735	RNU6-528P	ENSMUSG00000064954	Gm24919	ENSRNOG00000052155	RF00026
ENSG00000202473	RN7SKP81	ENSMUSG00000089312	Gm22257	ENSRNOG00000056103	RF00100
ENSG00000207031	SNORD59A	ENSMUSG00000064778	Snord59a	ENSRNOG00000058093	RF00273
ENSG00000135108	FBXO21	ENSMUSG00000032898	Fbxo21	ENSRNOG00000001129	Fbxo21
ENSG00000196591	HDAC2	ENSMUSG00000019777	Hdac2	ENSRNOG00000000604	Hdac2
ENSG00000177352	CCDC71	ENSMUSG00000049305	Ccdc71	ENSRNOG00000048718	Ccdc71
ENSG00000053770	AP5M1	ENSMUSG00000036291	Ap5m1	ENSRNOG00000014148	Ap5m1
ENSG00000143365	RORC	ENSMUSG00000028150	Rorc	ENSRNOG00000020836	Rorc
ENSG00000042317	SPATA7	ENSMUSG00000021007	Spata7	ENSRNOG00000003955	Spata7
ENSG00000120251	GRIA2	ENSMUSG00000033981	Gria2	ENSRNOG00000054204	Gria2
ENSG00000116882	HAO2	ENSMUSG00000027870	Hao2	ENSRNOG00000019470	Hao2
ENSG00000130675	MNX1	ENSMUSG00000001566	Mnx1	ENSRNOG00000046959	Mnx1
ENSG00000058804	NDC1	ENSMUSG00000028614	Ndc1	ENSRNOG00000010620	Ndc1
ENSG00000104941	RSPH6A	ENSMUSG00000040866	Rsph6a	ENSRNOG00000061526	Rsph6a
ENSG00000143006	DMRTB1	ENSMUSG00000028610	Dmrtb1	ENSRNOG00000023213	Dmrtb1
ENSG00000100664	EIF5	ENSMUSG00000021282	Eif5	ENSRNOG00000010218	Eif5
ENSG00000186591	UBE2H	ENSMUSG00000039159	Ube2h	ENSRNOG00000048205	Ube2h
ENSG00000059378	PARP12	ENSMUSG00000038507	Parp12	ENSRNOG00000008196	Parp12
ENSG00000047457	CP	ENSMUSG00000003617	Cp	ENSRNOG00000011913	Cp
ENSG00000144749	LRIG1	ENSMUSG00000030029	Lrig1	ENSRNOG00000012952	Lrig1
ENSG00000113318	MSH3	ENSMUSG00000014850	Msh3	ENSRNOG00000013673	Msh3
ENSG00000112769	LAMA4	ENSMUSG00000019846	Lama4	ENSRNOG00000000599	Lama4
ENSG00000122490	PQLC1	ENSMUSG00000034006	Pqlc1	ENSRNOG00000059215	Pqlc1
ENSG00000151164	RAD9B	ENSMUSG00000038569	Rad9b	ENSRNOG00000021480	Rad9b
ENSG00000146281	PM20D2	ENSMUSG00000054659	Pm20d2	ENSRNOG00000007755	Pm20d2
ENSG00000134030	CTIF	ENSMUSG00000052928	Ctif	ENSRNOG00000018342	Ctif
ENSG00000157212	PAXIP1	ENSMUSG00000002221	Paxip1	ENSRNOG00000007131	Paxip1
ENSG00000137764	MAP2K5	ENSMUSG00000058444	Map2k5	ENSRNOG00000007926	Map2k5
ENSG00000078898	BPIFB2	ENSMUSG00000027481	Bpifb2	ENSRNOG00000012197	Bpifb2
ENSG00000142961	MOB3C	ENSMUSG00000028709	Mob3c	ENSRNOG00000037620	Mob3c
ENSG00000177272	KCNA3	ENSMUSG00000047959	Kcna3	ENSRNOG00000062002	Kcna3
ENSG00000107738	VSIR	ENSMUSG00000020101	Vsir	ENSRNOG00000000569	Vsir
ENSG00000185386	MAPK11	ENSMUSG00000053137	Mapk11	ENSRNOG00000006984	Mapk11
ENSG00000198815	FOXJ3	ENSMUSG00000032998	Foxj3	ENSRNOG00000061851	Foxj3
ENSG00000033627	ATP6V0A1	ENSMUSG00000019302	Atp6v0a1	ENSRNOG00000036814	Atp6v0a1
ENSG00000250565	ATP6V1E2	ENSMUSG00000053375	Atp6v1e2	ENSRNOG00000015566	Atp6v1e2
ENSG00000177885	GRB2	ENSMUSG00000059923	Grb2	ENSRNOG00000003990	Grb2
ENSG00000170006	TMEM154	ENSMUSG00000056498	Tmem154	ENSRNOG00000010866	Tmem154
ENSG00000141101	NOB1	ENSMUSG00000003848	Nob1	ENSRNOG00000021890	Nob1
ENSG00000234965	SHISA8	ENSMUSG00000096883	Shisa8	ENSRNOG00000049407	Shisa8
ENSG00000108829	LRRC59	ENSMUSG00000020869	Lrrc59	ENSRNOG00000059189	AABR07050879.1
ENSG00000152380	FAM151B	ENSMUSG00000034334	Fam151b	ENSRNOG00000024136	Fam151b
ENSG00000133116	KL	ENSMUSG00000058488	Kl	ENSRNOG00000001092	Kl
ENSG00000082497	SERTAD4	ENSMUSG00000016262	Sertad4	ENSRNOG00000060773	Sertad4
ENSG00000135272	MDFIC	ENSMUSG00000041390	Mdfic	ENSRNOG00000053787	Mdfic
ENSG00000117595	IRF6	ENSMUSG00000026638	Irf6	ENSRNOG00000005082	Irf6
ENSG00000117862	TXNDC12	ENSMUSG00000028567	Txndc12	ENSRNOG00000008090	Txndc12
ENSG00000131504	DIAPH1	ENSMUSG00000024456	Diaph1	ENSRNOG00000019688	Diaph1
ENSG00000118113	MMP8	ENSMUSG00000005800	Mmp8	ENSRNOG00000009907	Mmp8
ENSG00000137700	SLC37A4	ENSMUSG00000032114	Slc37a4	ENSRNOG00000011361	Slc37a4
ENSG00000117009	KMO	ENSMUSG00000039783	Kmo	ENSRNOG00000003709	Kmo
ENSG00000226174	TEX22	ENSMUSG00000012211	Tex22	ENSRNOG00000028158	Tex22
ENSG00000136848	DAB2IP	ENSMUSG00000026883	Dab2ip	ENSRNOG00000055226	Dab2ip
ENSG00000163704	PRRT3	ENSMUSG00000045009	Prrt3	ENSRNOG00000009863	Prrt3
ENSG00000250719	AL672043.1	ENSMUSG00000078593	1700042G07Rik	ENSRNOG00000049874	1700042G07Rik
ENSG00000164576	SAP30L	ENSMUSG00000020519	Sap30l	ENSRNOG00000002575	Sap30l
ENSG00000170921	TANC2	ENSMUSG00000053580	Tanc2	ENSRNOG00000052840	Tanc2
ENSG00000122042	UBL3	ENSMUSG00000001687	Ubl3	ENSRNOG00000000921	Ubl3
ENSG00000186866	POFUT2	ENSMUSG00000020260	Pofut2	ENSRNOG00000001228	Pofut2
ENSG00000198626	RYR2	ENSMUSG00000021313	Ryr2	ENSRNOG00000017060	Ryr2
ENSG00000170950	PGK2	ENSMUSG00000031233	Pgk2	ENSRNOG00000013600	Pgk2
ENSG00000128881	TTBK2	ENSMUSG00000090100	Ttbk2	ENSRNOG00000011059	Ttbk2
ENSG00000173145	NOC3L	ENSMUSG00000024999	Noc3l	ENSRNOG00000013965	Noc3l
ENSG00000117013	KCNQ4	ENSMUSG00000028631	Kcnq4	ENSRNOG00000060435	Kcnq4
ENSG00000163785	RYK	ENSMUSG00000032547	Ryk	ENSRNOG00000008593	Ryk
ENSG00000060709	RIMBP2	ENSMUSG00000029420	Rimbp2	ENSRNOG00000022893	Rimbp2
ENSG00000089169	RPH3A	ENSMUSG00000029608	Rph3a	ENSRNOG00000001368	Rph3a
ENSG00000139697	SBNO1	ENSMUSG00000038095	Sbno1	ENSRNOG00000001064	Sbno1
ENSG00000162510	MATN1	ENSMUSG00000040533	Matn1	ENSRNOG00000010932	Matn1
ENSG00000165804	ZNF219	ENSMUSG00000049295	Zfp219	ENSRNOG00000011544	Zfp219
ENSG00000154978	VOPP1	ENSMUSG00000037788	Vopp1	ENSRNOG00000006646	Vopp1
ENSG00000140939	NOL3	ENSMUSG00000014776	Nol3	ENSRNOG00000015588	Nol3
ENSG00000132170	PPARG	ENSMUSG00000000440	Pparg	ENSRNOG00000008839	Pparg
ENSG00000138496	PARP9	ENSMUSG00000022906	Parp9	ENSRNOG00000023463	Parp9
ENSG00000049239	H6PD	ENSMUSG00000028980	H6pd	ENSRNOG00000017523	H6pd
ENSG00000145365	TIFA	ENSMUSG00000046688	Tifa	ENSRNOG00000010941	Tifa
ENSG00000237136	C4orf51	ENSMUSG00000031682	1700011L22Rik	ENSRNOG00000011671	LOC498933
ENSG00000180875	GREM2	ENSMUSG00000050069	Grem2	ENSRNOG00000003616	Grem2
ENSG00000068489	PRR11	ENSMUSG00000020493	Prr11	ENSRNOG00000006198	Prr11
ENSG00000184371	CSF1	ENSMUSG00000014599	Csf1	ENSRNOG00000018659	Csf1
ENSG00000172137	CALB2	ENSMUSG00000003657	Calb2	ENSRNOG00000016977	Calb2
ENSG00000159650	UROC1	ENSMUSG00000034456	Uroc1	ENSRNOG00000043404	Uroc1
ENSG00000284797	AC008397.1	ENSMUSG00000095026	Gm3336	ENSRNOG00000043249	Pde4c
ENSG00000163840	DTX3L	ENSMUSG00000049502	Dtx3l	ENSRNOG00000023400	Dtx3l
ENSG00000109158	GABRA4	ENSMUSG00000029211	Gabra4	ENSRNOG00000002336	Gabra4
ENSG00000125869	LAMP5	ENSMUSG00000027270	Lamp5	ENSRNOG00000005457	Lamp5
ENSG00000163885	CFAP100	ENSMUSG00000048794	Cfap100	ENSRNOG00000017959	Cfap100
ENSG00000181449	SOX2	ENSMUSG00000074637	Sox2	ENSRNOG00000012199	Sox2
ENSG00000139514	SLC7A1	ENSMUSG00000041313	Slc7a1	ENSRNOG00000000924	Slc7a1
ENSG00000198673	FAM19A2	ENSMUSG00000044071	Fam19a2	ENSRNOG00000004180	Fam19a2
ENSG00000254858	MPV17L2	ENSMUSG00000035559	Mpv17l2	ENSRNOG00000019394	Mpv17l2
ENSG00000116685	KIAA2013	ENSMUSG00000044496	2510039O18Rik	ENSRNOG00000007968	RGD1305350
ENSG00000155363	MOV10	ENSMUSG00000002227	Mov10	ENSRNOG00000012946	Mov10
ENSG00000227729	RD3L	ENSMUSG00000091402	Rd3l	ENSRNOG00000043031	Rd3l
ENSG00000182197	EXT1	ENSMUSG00000061731	Ext1	ENSRNOG00000024886	Ext1
ENSG00000138231	DBR1	ENSMUSG00000032469	Dbr1	ENSRNOG00000014588	Dbr1
ENSG00000172061	LRRC15	ENSMUSG00000052316	Lrrc15	ENSRNOG00000038539	Lrrc15
ENSG00000120937	NPPB	ENSMUSG00000029019	Nppb	ENSRNOG00000008141	Nppb
ENSG00000188690	UROS	ENSMUSG00000030979	Uros	ENSRNOG00000017810	Uros
ENSG00000163964	PIGX	ENSMUSG00000023791	Pigx	ENSRNOG00000033623	Pigx
ENSG00000174007	CEP19	ENSMUSG00000035790	Cep19	ENSRNOG00000024924	Cep19
ENSG00000177464	GPR4	ENSMUSG00000044317	Gpr4	ENSRNOG00000016362	Gpr4
ENSG00000110934	BIN2	ENSMUSG00000098112	Bin2	ENSRNOG00000031930	Bin2
ENSG00000160410	SHKBP1	ENSMUSG00000089832	Shkbp1	ENSRNOG00000020882	Shkbp1
ENSG00000142798	HSPG2	ENSMUSG00000028763	Hspg2	ENSRNOG00000021437	AABR07073181.1
ENSG00000021852	C8B	ENSMUSG00000029656	C8b	ENSRNOG00000007639	C8b
ENSG00000103591	AAGAB	ENSMUSG00000037257	Aagab	ENSRNOG00000008424	Aagab
ENSG00000167371	PRRT2	ENSMUSG00000045114	Prrt2	ENSRNOG00000029366	Prrt2
ENSG00000204386	NEU1	ENSMUSG00000007038	Neu1	ENSRNOG00000032942	Neu1
ENSG00000139437	TCHP	ENSMUSG00000002486	Tchp	ENSRNOG00000001191	Tchp
ENSG00000114544	SLC41A3	ENSMUSG00000030089	Slc41a3	ENSRNOG00000045821	Slc41a3
ENSG00000173762	CD7	ENSMUSG00000025163	Cd7	ENSRNOG00000036674	Cd7
ENSG00000069275	NUCKS1	ENSMUSG00000026434	Nucks1	ENSRNOG00000047287	Nucks1
ENSG00000138764	CCNG2	ENSMUSG00000029385	Ccng2	ENSRNOG00000002089	Ccng2
ENSG00000135750	KCNK1	ENSMUSG00000033998	Kcnk1	ENSRNOG00000019937	Kcnk1
ENSG00000167785	ZNF558	ENSMUSG00000074500	Zfp558	ENSRNOG00000039933	AABR07069371.2
ENSG00000089248	ERP29	ENSMUSG00000029616	Erp29	ENSRNOG00000001348	Erp29
ENSG00000155974	GRIP1	ENSMUSG00000034813	Grip1	ENSRNOG00000004013	Grip1
ENSG00000188163	FAM166A	ENSMUSG00000026969	Fam166a	ENSRNOG00000010019	Fam166a
ENSG00000160963	COL26A1	ENSMUSG00000004415	Col26a1	ENSRNOG00000001422	Col26a1
ENSG00000175387	SMAD2	ENSMUSG00000024563	Smad2	ENSRNOG00000018140	Smad2
ENSG00000165392	WRN	ENSMUSG00000031583	Wrn	ENSRNOG00000015440	Wrn
ENSG00000196562	SULF2	ENSMUSG00000006800	Sulf2	ENSRNOG00000006052	Sulf2
ENSG00000116991	SIPA1L2	ENSMUSG00000001995	Sipa1l2	ENSRNOG00000019791	Sipa1l2
ENSG00000212864	RNF208	ENSMUSG00000044628	Rnf208	ENSRNOG00000010607	Rnf208
ENSG00000157150	TIMP4	ENSMUSG00000030317	Timp4	ENSRNOG00000007955	Timp4
ENSG00000165084	C8orf34	ENSMUSG00000057715	A830018L16Rik	ENSRNOG00000005375	RGD1564053
ENSG00000113716	HMGXB3	ENSMUSG00000024622	Hmgxb3	ENSRNOG00000018132	Hmgxb3
ENSG00000107672	NSMCE4A	ENSMUSG00000040331	Nsmce4a	ENSRNOG00000020452	Nsmce4a
ENSG00000117448	AKR1A1	ENSMUSG00000028692	Akr1a1	ENSRNOG00000016727	Akr1a1
ENSG00000086991	NOX4	ENSMUSG00000030562	Nox4	ENSRNOG00000013925	Nox4
ENSG00000128915	ICE2	ENSMUSG00000032235	Ice2	ENSRNOG00000010160	Ice2
ENSG00000198440	ZNF583	ENSMUSG00000030443	Zfp583	ENSRNOG00000034184	Zfp583
ENSG00000204392	LSM2	ENSMUSG00000007050	Lsm2	ENSRNOG00000048725	Lsm2
ENSG00000147684	NDUFB9	ENSMUSG00000022354	Ndufb9	ENSRNOG00000009364	Ndufb9
ENSG00000138678	GPAT3	ENSMUSG00000029314	Gpat3	ENSRNOG00000002159	Gpat3
ENSG00000120784	ZFP30	ENSMUSG00000047473	Zfp30	ENSRNOG00000055519	AABR07002868.1
ENSG00000183423	LRIT3	ENSMUSG00000093865	Lrit3	ENSRNOG00000061097	Lrit3
ENSG00000162623	TYW3	ENSMUSG00000047583	Tyw3	ENSRNOG00000028328	Tyw3
ENSG00000109534	GAR1	ENSMUSG00000028010	Gar1	ENSRNOG00000061146	Gar1
ENSG00000134917	ADAMTS8	ENSMUSG00000031994	Adamts8	ENSRNOG00000005574	Adamts8
ENSG00000198729	PPP1R14C	ENSMUSG00000040653	Ppp1r14c	ENSRNOG00000016368	Ppp1r14c
ENSG00000179889	PDXDC1	ENSMUSG00000022680	Pdxdc1	ENSRNOG00000050441	AABR07028989.1
ENSG00000165383	LRRC18	ENSMUSG00000041673	Lrrc18	ENSRNOG00000020080	Lrrc18
ENSG00000183185	GABRR3	ENSMUSG00000074991	Gabrr3	ENSRNOG00000001679	Gabrr3
ENSG00000213889	PPM1N	ENSMUSG00000030402	Ppm1n	ENSRNOG00000058133	Ppm1n
ENSG00000173226	IQCB1	ENSMUSG00000022837	Iqcb1	ENSRNOG00000038868	Iqcb1
ENSG00000146918	NCAPG2	ENSMUSG00000042029	Ncapg2	ENSRNOG00000004968	Ncapg2
ENSG00000198863	RUNDC1	ENSMUSG00000035007	Rundc1	ENSRNOG00000023768	Rundc1
ENSG00000149262	INTS4	ENSMUSG00000025133	Ints4	ENSRNOG00000012552	Ints4
ENSG00000081479	LRP2	ENSMUSG00000027070	Lrp2	ENSRNOG00000056184	Lrp2
ENSG00000105227	PRX	ENSMUSG00000053198	Prx	ENSRNOG00000018369	Prx
ENSG00000142303	ADAMTS10	ENSMUSG00000024299	Adamts10	ENSRNOG00000008857	Adamts10
ENSG00000257987	TEX49	ENSMUSG00000022993	4930415O20Rik	ENSRNOG00000057264	Tex49
ENSG00000114861	FOXP1	ENSMUSG00000030067	Foxp1	ENSRNOG00000009184	Foxp1
ENSG00000078725	BRINP1	ENSMUSG00000028351	Brinp1	ENSRNOG00000005561	Brinp1
ENSG00000087077	TRIP6	ENSMUSG00000023348	Trip6	ENSRNOG00000048580	Trip6
ENSG00000111906	HDDC2	ENSMUSG00000000295	Hddc2	ENSRNOG00000021442	Hddc2
ENSG00000007001	UPP2	ENSMUSG00000026839	Upp2	ENSRNOG00000005341	Upp2
ENSG00000173230	GOLGB1	ENSMUSG00000034243	Golgb1	ENSRNOG00000030314	Golgb1
ENSG00000188306	LRRIQ4	ENSMUSG00000027703	Lrriq4	ENSRNOG00000009004	Lrriq4
ENSG00000150054	MPP7	ENSMUSG00000057440	Mpp7	ENSRNOG00000018760	Mpp7
ENSG00000163485	ADORA1	ENSMUSG00000042429	Adora1	ENSRNOG00000003442	Adora1
ENSG00000275572	GRIFIN	ENSMUSG00000036586	Grifin	ENSRNOG00000001251	Grifin
ENSG00000157978	LDLRAP1	ENSMUSG00000037295	Ldlrap1	ENSRNOG00000000151	Ldlrap1
ENSG00000171174	RBKS	ENSMUSG00000029136	Rbks	ENSRNOG00000004710	Rbks
ENSG00000204396	VWA7	ENSMUSG00000007030	Vwa7	ENSRNOG00000000860	Vwa7
ENSG00000090432	MUL1	ENSMUSG00000041241	Mul1	ENSRNOG00000016010	Mul1
ENSG00000162545	CAMK2N1	ENSMUSG00000046447	Camk2n1	ENSRNOG00000016322	Camk2n1
ENSG00000124159	MATN4	ENSMUSG00000016995	Matn4	ENSRNOG00000014021	Matn4
ENSG00000126653	NSRP1	ENSMUSG00000037958	Nsrp1	ENSRNOG00000022502	Nsrp1
ENSG00000259823	LYPD8	ENSMUSG00000013643	Lypd8	ENSRNOG00000026844	Lypd8
ENSG00000081692	JMJD4	ENSMUSG00000036819	Jmjd4	ENSRNOG00000022438	Jmjd4
ENSG00000107938	EDRF1	ENSMUSG00000039990	Edrf1	ENSRNOG00000017728	Edrf1
ENSG00000162722	TRIM58	ENSMUSG00000037124	Trim58	ENSRNOG00000026430	Trim58
ENSG00000258227	CLEC5A	ENSMUSG00000029915	Clec5a	ENSRNOG00000026306	Clec5a
ENSG00000252797	RN7SKP272	ENSMUSG00000088920	Gm24294	ENSRNOG00000060834	RF00100
ENSG00000274420	RF02271	ENSMUSG00000098956	Gm27855	ENSRNOG00000057835	RF02271
ENSG00000212232	SNORD17	ENSMUSG00000077714	Snord17	ENSRNOG00000052573	RF00567
ENSG00000251781	RNA5SP356	ENSMUSG00000093356	Gm23289	ENSRNOG00000044784	RF00001
ENSG00000222574	RN7SKP61	ENSMUSG00000088902	Gm25435	ENSRNOG00000060109	RF00100
ENSG00000207405	SNORA64	ENSMUSG00000077709	Snora64	ENSRNOG00000059404	RF00264
ENSG00000276168	RN7SL1	ENSMUSG00000099021	Rn7s1	ENSRNOG00000061096	Rn7sl1
ENSG00000199361	RNU1-150P	ENSMUSG00000064553	Gm24622	ENSRNOG00000056329	RF00003
ENSG00000275143	SCARNA16	ENSMUSG00000088529	Gm26083	ENSRNOG00000061622	RF00424
ENSG00000277947	SNORD3D	ENSMUSG00000065870	Rnu3a	ENSRNOG00000059255	RF01848
ENSG00000223142	RN7SKP252	ENSMUSG00000088220	Gm22601	ENSRNOG00000059829	RF00100
ENSG00000274759	RNA5SP527	ENSMUSG00000088659	Gm24845	ENSRNOG00000060813	RF00001
ENSG00000200871	RNU6-810P	ENSMUSG00000099000	Gm27659	ENSRNOG00000060064	RF00026
ENSG00000212493	SNORD19	ENSMUSG00000077797	Snord19	ENSRNOG00000053586	RF00569
ENSG00000274582	SNORA16A	ENSMUSG00000105911	Snora16a	ENSRNOG00000056898	RF00544
ENSG00000162437	RAVER2	ENSMUSG00000035275	Raver2	ENSRNOG00000023812	Raver2
ENSG00000162434	JAK1	ENSMUSG00000028530	Jak1	ENSRNOG00000011157	Jak1
ENSG00000160781	PAQR6	ENSMUSG00000041423	Paqr6	ENSRNOG00000026059	Paqr6
ENSG00000179674	ARL14	ENSMUSG00000098207	Arl14	ENSRNOG00000049827	Arl14
ENSG00000132680	KHDC4	ENSMUSG00000028060	2810403A07Rik	ENSRNOG00000020139	Khdc4
ENSG00000125703	ATG4C	ENSMUSG00000028550	Atg4c	ENSRNOG00000008767	Atg4c
ENSG00000213186	TRIM59	ENSMUSG00000034317	Trim59	ENSRNOG00000010515	Trim59
ENSG00000184108	TRIML1	ENSMUSG00000031651	Triml1	ENSRNOG00000014502	Triml1
ENSG00000214216	IQCJ	ENSMUSG00000051777	Iqcj	ENSRNOG00000060482	AABR07011857.2
ENSG00000168412	MTNR1A	ENSMUSG00000054764	Mtnr1a	ENSRNOG00000028744	Mtnr1a
ENSG00000099940	SNAP29	ENSMUSG00000022765	Snap29	ENSRNOG00000001867	Snap29
ENSG00000099937	SERPIND1	ENSMUSG00000022766	Serpind1	ENSRNOG00000001865	Serpind1
ENSG00000143630	HCN3	ENSMUSG00000028051	Hcn3	ENSRNOG00000020444	Hcn3
ENSG00000244607	CCDC13	ENSMUSG00000079235	Ccdc13	ENSRNOG00000025643	Ccdc13
ENSG00000198355	PIM3	ENSMUSG00000035828	Pim3	ENSRNOG00000029698	Pim3
ENSG00000127328	RAB3IP	ENSMUSG00000064181	Rab3ip	ENSRNOG00000005362	Rab3ip
ENSG00000117519	CNN3	ENSMUSG00000053931	Cnn3	ENSRNOG00000011559	Cnn3
ENSG00000198824	CHAMP1	ENSMUSG00000047710	Champ1	ENSRNOG00000000112	Champ1
ENSG00000135077	HAVCR2	ENSMUSG00000020399	Havcr2	ENSRNOG00000031443	Havcr2
ENSG00000100425	BRD1	ENSMUSG00000022387	Brd1	ENSRNOG00000004538	Brd1
ENSG00000148396	SEC16A	ENSMUSG00000026924	Sec16a	ENSRNOG00000019122	Sec16a
ENSG00000163449	TMEM169	ENSMUSG00000026188	Tmem169	ENSRNOG00000016091	Tmem169
ENSG00000162607	USP1	ENSMUSG00000028560	Usp1	ENSRNOG00000007890	Usp1
ENSG00000126214	KLC1	ENSMUSG00000021288	Klc1	ENSRNOG00000011572	Klc1
ENSG00000168779	SHOX2	ENSMUSG00000027833	Shox2	ENSRNOG00000012478	Shox2
ENSG00000171759	PAH	ENSMUSG00000020051	Pah	ENSRNOG00000004302	Pah
ENSG00000148384	INPP5E	ENSMUSG00000026925	Inpp5e	ENSRNOG00000019039	Inpp5e
ENSG00000132334	PTPRE	ENSMUSG00000041836	Ptpre	ENSRNOG00000015717	Ptpre
ENSG00000075188	NUP37	ENSMUSG00000035351	Nup37	ENSRNOG00000004727	Nup37
ENSG00000131966	ACTR10	ENSMUSG00000021076	Actr10	ENSRNOG00000007504	Actr10
ENSG00000172273	HINFP	ENSMUSG00000032119	Hinfp	ENSRNOG00000009499	Hinfp
ENSG00000173421	CCDC36	ENSMUSG00000047220	Ccdc36	ENSRNOG00000048919	Ccdc36
ENSG00000166226	CCT2	ENSMUSG00000034024	Cct2	ENSRNOG00000021317	Cct2
ENSG00000158525	CPA5	ENSMUSG00000029788	Cpa5	ENSRNOG00000010467	Cpa5
ENSG00000116221	MRPL37	ENSMUSG00000028622	Mrpl37	ENSRNOG00000009078	Mrpl37
ENSG00000164120	HPGD	ENSMUSG00000031613	Hpgd	ENSRNOG00000010610	Hpgd
ENSG00000143552	NUP210L	ENSMUSG00000027939	Nup210l	ENSRNOG00000055790	Nup210l
ENSG00000244486	SCARF2	ENSMUSG00000012017	Scarf2	ENSRNOG00000000288	Scarf2
ENSG00000175066	GK5	ENSMUSG00000041440	Gk5	ENSRNOG00000010942	Gk5
ENSG00000164070	HSPA4L	ENSMUSG00000025757	Hspa4l	ENSRNOG00000010819	Hspa4l
ENSG00000011465	DCN	ENSMUSG00000019929	Dcn	ENSRNOG00000004554	Dcn
ENSG00000111490	TBC1D30	ENSMUSG00000052302	Tbc1d30	ENSRNOG00000023951	Tbc1d30
ENSG00000040608	RTN4R	ENSMUSG00000043811	Rtn4r	ENSRNOG00000030920	Rtn4r
ENSG00000182446	NPLOC4	ENSMUSG00000039703	Nploc4	ENSRNOG00000036698	Nploc4
ENSG00000196159	FAT4	ENSMUSG00000046743	Fat4	ENSRNOG00000028335	Fat4
ENSG00000182612	TSPAN10	ENSMUSG00000039691	Tspan10	ENSRNOG00000046076	Tspan10
ENSG00000211452	DIO1	ENSMUSG00000034785	Dio1	ENSRNOG00000061237	Dio1
ENSG00000120656	TAF12	ENSMUSG00000028899	Taf12	ENSRNOG00000048288	Taf12
ENSG00000188060	RAB42	ENSMUSG00000089687	Rab42	ENSRNOG00000055426	Rab42
ENSG00000119681	LTBP2	ENSMUSG00000002020	Ltbp2	ENSRNOG00000012094	Ltbp2
ENSG00000169704	GP9	ENSMUSG00000030054	Gp9	ENSRNOG00000010015	Gp9
ENSG00000155893	PXYLP1	ENSMUSG00000043587	Pxylp1	ENSRNOG00000012480	Pxylp1
ENSG00000131652	THOC6	ENSMUSG00000041319	Thoc6	ENSRNOG00000003497	Thoc6
ENSG00000011275	RNF216	ENSMUSG00000045078	Rnf216	ENSRNOG00000001101	Rnf216
ENSG00000135678	CPM	ENSMUSG00000020183	Cpm	ENSRNOG00000034134	Cpm
ENSG00000213471	TTLL13P	ENSMUSG00000045467	Ttll13	ENSRNOG00000056362	Ttll13
ENSG00000170439	METTL7B	ENSMUSG00000025347	Mettl7b	ENSRNOG00000007927	Mettl7b
ENSG00000161558	TMEM143	ENSMUSG00000002781	Tmem143	ENSRNOG00000021096	Tmem143
ENSG00000174473	GALNTL6	ENSMUSG00000096914	Galntl6	ENSRNOG00000038976	AABR07025368.1
ENSG00000139324	TMTC3	ENSMUSG00000036676	Tmtc3	ENSRNOG00000006749	Tmtc3
ENSG00000139350	NEDD1	ENSMUSG00000019988	Nedd1	ENSRNOG00000004011	Nedd1
ENSG00000159352	PSMD4	ENSMUSG00000005625	Psmd4	ENSRNOG00000021042	Psmd4
ENSG00000179695	OR6C2	ENSMUSG00000047626	Olfr791	ENSRNOG00000029961	Olr892
ENSG00000104731	KLHDC4	ENSMUSG00000040263	Klhdc4	ENSRNOG00000018801	AC109048.1
ENSG00000091831	ESR1	ENSMUSG00000019768	Esr1	ENSRNOG00000019358	Esr1
ENSG00000186118	TEX38	ENSMUSG00000044556	Tex38	ENSRNOG00000010162	Tex38
ENSG00000141367	CLTC	ENSMUSG00000047126	Cltc	ENSRNOG00000004291	Cltc
ENSG00000188056	TREML4	ENSMUSG00000051682	Treml4	ENSRNOG00000042360	AABR07066752.1
ENSG00000106483	SFRP4	ENSMUSG00000021319	Sfrp4	ENSRNOG00000054957	Sfrp4
ENSG00000068971	PPP2R5B	ENSMUSG00000024777	Ppp2r5b	ENSRNOG00000021025	Ppp2r5b
ENSG00000112739	PRPF4B	ENSMUSG00000021413	Prpf4b	ENSRNOG00000016705	Prpf4b
ENSG00000167778	SPRYD3	ENSMUSG00000036966	Spryd3	ENSRNOG00000010793	Spryd3
ENSG00000160310	PRMT2	ENSMUSG00000020230	Prmt2	ENSRNOG00000001297	Prmt2
ENSG00000112195	TREML2	ENSMUSG00000071068	Treml2	ENSRNOG00000013554	Treml2
ENSG00000183396	TMEM89	ENSMUSG00000025652	Tmem89	ENSRNOG00000031141	Tmem89
ENSG00000124216	SNAI1	ENSMUSG00000042821	Snai1	ENSRNOG00000009594	Snai1
ENSG00000158710	TAGLN2	ENSMUSG00000026547	Tagln2	ENSRNOG00000008301	Tagln2
ENSG00000085449	WDFY1	ENSMUSG00000073643	Wdfy1	ENSRNOG00000015080	Wdfy1
ENSG00000135837	CEP350	ENSMUSG00000033671	Cep350	ENSRNOG00000003882	Cep350
ENSG00000116514	RNF19B	ENSMUSG00000028793	Rnf19b	ENSRNOG00000000123	Rnf19b
ENSG00000135387	CAPRIN1	ENSMUSG00000027184	Caprin1	ENSRNOG00000009152	Caprin1
ENSG00000101782	RIOK3	ENSMUSG00000024404	Riok3	ENSRNOG00000023376	Riok3
ENSG00000170561	IRX2	ENSMUSG00000001504	Irx2	ENSRNOG00000012742	Irx2
ENSG00000099991	CABIN1	ENSMUSG00000020196	Cabin1	ENSRNOG00000001237	Cabin1
ENSG00000011566	MAP4K3	ENSMUSG00000024242	Map4k3	ENSRNOG00000007172	Map4k3
ENSG00000132703	APCS	ENSMUSG00000026542	Apcs	ENSRNOG00000009086	Apcs
ENSG00000122707	RECK	ENSMUSG00000028476	Reck	ENSRNOG00000014863	Reck
ENSG00000136710	CCDC115	ENSMUSG00000042111	Ccdc115	ENSRNOG00000013234	Ccdc115
ENSG00000143340	FAM163A	ENSMUSG00000015484	Fam163a	ENSRNOG00000024825	Fam163a
ENSG00000131142	CCL25	ENSMUSG00000023235	Ccl25	ENSRNOG00000028531	Ccl25
ENSG00000162782	TDRD5	ENSMUSG00000060985	Tdrd5	ENSRNOG00000004018	Tdrd5
ENSG00000065615	CYB5R4	ENSMUSG00000032872	Cyb5r4	ENSRNOG00000010024	Cyb5r4
ENSG00000157764	BRAF	ENSMUSG00000002413	Braf	ENSRNOG00000010957	Braf
ENSG00000255833	TIFAB	ENSMUSG00000049625	Tifab	ENSRNOG00000011947	Tifab
ENSG00000250722	SELENOP	ENSMUSG00000064373	Selenop	ENSRNOG00000053086	Selenop
ENSG00000167395	ZNF646	ENSMUSG00000049739	Zfp646	ENSRNOG00000026115	Zfp646
ENSG00000111642	CHD4	ENSMUSG00000063870	Chd4	ENSRNOG00000018309	Chd4
ENSG00000204628	RACK1	ENSMUSG00000020372	Rack1	ENSRNOG00000049070	Rack1
ENSG00000130203	APOE	ENSMUSG00000002985	Apoe	ENSRNOG00000018454	Apoe
ENSG00000130643	CALY	ENSMUSG00000025468	Caly	ENSRNOG00000018337	Caly
ENSG00000057252	SOAT1	ENSMUSG00000026600	Soat1	ENSRNOG00000004111	Soat1
ENSG00000184557	SOCS3	ENSMUSG00000053113	Socs3	ENSRNOG00000002946	Socs3
ENSG00000144369	FAM171B	ENSMUSG00000048388	Fam171b	ENSRNOG00000004783	Fam171b
ENSG00000198740	ZNF652	ENSMUSG00000075595	Zfp652	ENSRNOG00000017001	Zfp652
ENSG00000204969	PCDHA2	ENSMUSG00000104148	Pcdha2	ENSRNOG00000045960	AC103179.1
ENSG00000130748	TMEM160	ENSMUSG00000019158	Tmem160	ENSRNOG00000015304	Tmem160
ENSG00000158480	SPATA2	ENSMUSG00000047030	Spata2	ENSRNOG00000009207	Spata2
ENSG00000113732	ATP6V0E1	ENSMUSG00000015575	Atp6v0e	ENSRNOG00000003269	Atp6v0e1
ENSG00000049768	FOXP3	ENSMUSG00000039521	Foxp3	ENSRNOG00000011702	Foxp3
ENSG00000168288	MMADHC	ENSMUSG00000026766	Mmadhc	ENSRNOG00000004740	Mmadhc
ENSG00000055044	NOP58	ENSMUSG00000026020	Nop58	ENSRNOG00000016486	Nop58
ENSG00000138448	ITGAV	ENSMUSG00000027087	Itgav	ENSRNOG00000004912	Itgav
ENSG00000180957	PITPNB	ENSMUSG00000050017	Pitpnb	ENSRNOG00000000665	Pitpnb
ENSG00000139970	RTN1	ENSMUSG00000021087	Rtn1	ENSRNOG00000004794	Rtn1
ENSG00000077800	FKBP6	ENSMUSG00000040013	Fkbp6	ENSRNOG00000001451	Fkbp6
ENSG00000142530	FAM71E1	ENSMUSG00000051113	Fam71e1	ENSRNOG00000031739	Fam71e1
ENSG00000137252	HCRTR2	ENSMUSG00000032360	Hcrtr2	ENSRNOG00000011251	Hcrtr2
ENSG00000104980	TIMM44	ENSMUSG00000002949	Timm44	ENSRNOG00000001058	Timm44
ENSG00000275052	PPP4R3B	ENSMUSG00000020463	Ppp4r3b	ENSRNOG00000003712	Ppp4r3b
ENSG00000129083	COPB1	ENSMUSG00000030754	Copb1	ENSRNOG00000057623	Copb1
ENSG00000137575	SDCBP	ENSMUSG00000028249	Sdcbp	ENSRNOG00000009683	Sdcbp
ENSG00000119457	SLC46A2	ENSMUSG00000028386	Slc46a2	ENSRNOG00000017324	Slc46a2
ENSG00000171130	ATP6V0E2	ENSMUSG00000039347	Atp6v0e2	ENSRNOG00000008218	Atp6v0e2
ENSG00000134046	MBD2	ENSMUSG00000024513	Mbd2	ENSRNOG00000011853	Mbd2
ENSG00000184792	OSBP2	ENSMUSG00000020435	Osbp2	ENSRNOG00000019645	Osbp2
ENSG00000162972	MAIP1	ENSMUSG00000025971	Maip1	ENSRNOG00000015983	Maip1
ENSG00000185640	KRT79	ENSMUSG00000061397	Krt79	ENSRNOG00000058340	Krt79
ENSG00000150787	PTS	ENSMUSG00000032067	Pts	ENSRNOG00000009250	Pts
ENSG00000180776	ZDHHC20	ENSMUSG00000021969	Zdhhc20	ENSRNOG00000011024	Zdhhc20
ENSG00000158055	GRHL3	ENSMUSG00000037188	Grhl3	ENSRNOG00000029427	Grhl3
ENSG00000181523	SGSH	ENSMUSG00000005043	Sgsh	ENSRNOG00000049552	AABR07030903.1
ENSG00000112312	GMNN	ENSMUSG00000006715	Gmnn	ENSRNOG00000018782	Gmnn
ENSG00000124664	SPDEF	ENSMUSG00000024215	Spdef	ENSRNOG00000000491	Spdef
ENSG00000186130	ZBTB6	ENSMUSG00000066798	Zbtb6	ENSRNOG00000009340	Zbtb6
ENSG00000214842	RAD51AP2	ENSMUSG00000086022	Rad51ap2	ENSRNOG00000049271	Rad51ap2
ENSG00000169032	MAP2K1	ENSMUSG00000004936	Map2k1	ENSRNOG00000010176	Map2k1
ENSG00000067082	KLF6	ENSMUSG00000000078	Klf6	ENSRNOG00000016885	Klf6
ENSG00000164850	GPER1	ENSMUSG00000053647	Gper1	ENSRNOG00000001287	Gper1
ENSG00000132383	RPA1	ENSMUSG00000000751	Rpa1	ENSRNOG00000003123	Rpa1
ENSG00000076944	STXBP2	ENSMUSG00000004626	Stxbp2	ENSRNOG00000000994	Stxbp2
ENSG00000172867	KRT2	ENSMUSG00000064201	Krt2	ENSRNOG00000009563	Krt2
ENSG00000147130	ZMYM3	ENSMUSG00000031310	Zmym3	ENSRNOG00000003707	Zmym3
ENSG00000121380	BCL2L14	ENSMUSG00000030200	Bcl2l14	ENSRNOG00000028632	Bcl2l14
ENSG00000149295	DRD2	ENSMUSG00000032259	Drd2	ENSRNOG00000008428	Drd2
ENSG00000205669	ACOT6	ENSMUSG00000043487	Acot6	ENSRNOG00000029637	Acot6
ENSG00000174339	OR2Y1	ENSMUSG00000107573	Olfr1389	ENSRNOG00000045932	Olr1391
ENSG00000175097	RAG2	ENSMUSG00000032864	Rag2	ENSRNOG00000004623	Rag2
ENSG00000161542	PRPSAP1	ENSMUSG00000015869	Prpsap1	ENSRNOG00000010083	Prpsap1
ENSG00000137504	CREBZF	ENSMUSG00000051451	Crebzf	ENSRNOG00000018987	Crebzf
ENSG00000133805	AMPD3	ENSMUSG00000005686	Ampd3	ENSRNOG00000018262	Ampd3
ENSG00000177098	SCN4B	ENSMUSG00000046480	Scn4b	ENSRNOG00000026679	Scn4b
ENSG00000145241	CENPC	ENSMUSG00000029253	Cenpc1	ENSRNOG00000021776	Cenpc
ENSG00000167608	TMC4	ENSMUSG00000019734	Tmc4	ENSRNOG00000059741	Tmc4
ENSG00000215262	KCNU1	ENSMUSG00000031576	Kcnu1	ENSRNOG00000014741	Kcnu1
ENSG00000145020	AMT	ENSMUSG00000032607	Amt	ENSRNOG00000050214	Amt
ENSG00000130433	CACNG6	ENSMUSG00000078815	Cacng6	ENSRNOG00000057852	Cacng6
ENSG00000112308	C6orf62	ENSMUSG00000019132	BC005537	ENSRNOG00000018456	LOC498750
ENSG00000175104	TRAF6	ENSMUSG00000027164	Traf6	ENSRNOG00000004639	Traf6
ENSG00000048828	FAM120A	ENSMUSG00000038014	Fam120a	ENSRNOG00000016779	Fam120a
ENSG00000124003	MOGAT1	ENSMUSG00000012187	Mogat1	ENSRNOG00000014692	Mogat1
ENSG00000164946	FREM1	ENSMUSG00000059049	Frem1	ENSRNOG00000022309	Frem1
ENSG00000142408	CACNG8	ENSMUSG00000053395	Cacng8	ENSRNOG00000057848	Cacng8
ENSG00000021826	CPS1	ENSMUSG00000025991	Cps1	ENSRNOG00000013704	Cps1
ENSG00000116120	FARSB	ENSMUSG00000026245	Farsb	ENSRNOG00000014119	Farsb
ENSG00000104611	SH2D4A	ENSMUSG00000053886	Sh2d4a	ENSRNOG00000013541	Sh2d4a
ENSG00000180155	LYNX1	ENSMUSG00000022594	Lynx1	ENSRNOG00000006086	Lynx1
ENSG00000169432	SCN9A	ENSMUSG00000075316	Scn9a	ENSRNOG00000006639	Scn9a
ENSG00000156127	BATF	ENSMUSG00000034266	Batf	ENSRNOG00000008588	Batf
ENSG00000049245	VAMP3	ENSMUSG00000028955	Vamp3	ENSRNOG00000030055	Vamp3
ENSG00000020129	NCDN	ENSMUSG00000028833	Ncdn	ENSRNOG00000011751	Ncdn
ENSG00000104267	CA2	ENSMUSG00000027562	Car2	ENSRNOG00000009629	Car2
ENSG00000123213	NLN	ENSMUSG00000021710	Nln	ENSRNOG00000011561	Nln
ENSG00000147869	CER1	ENSMUSG00000038192	Cer1	ENSRNOG00000010518	Cer1
ENSG00000154162	CDH12	ENSMUSG00000040452	Cdh12	ENSRNOG00000026392	Cdh12
ENSG00000242715	CCDC169	ENSMUSG00000048655	Ccdc169	ENSRNOG00000038095	Ccdc169
ENSG00000119844	AFTPH	ENSMUSG00000049659	Aftph	ENSRNOG00000005411	Aftph
ENSG00000179761	PIPOX	ENSMUSG00000017453	Pipox	ENSRNOG00000008798	Pipox
ENSG00000113595	TRIM23	ENSMUSG00000021712	Trim23	ENSRNOG00000012354	Trim23
ENSG00000125844	RRBP1	ENSMUSG00000027422	Rrbp1	ENSRNOG00000005958	Rrbp1
ENSG00000196526	AFAP1	ENSMUSG00000029094	Afap1	ENSRNOG00000060665	Afap1
ENSG00000110427	KIAA1549L	ENSMUSG00000068373	D430041D05Rik	ENSRNOG00000011132	LOC100362814
ENSG00000037280	FLT4	ENSMUSG00000020357	Flt4	ENSRNOG00000002511	Flt4
ENSG00000249242	TMEM150C	ENSMUSG00000050640	Tmem150c	ENSRNOG00000002258	Tmem150c
ENSG00000178597	PSAPL1	ENSMUSG00000043430	Psapl1	ENSRNOG00000006845	Psapl1
ENSG00000118492	ADGB	ENSMUSG00000050994	Adgb	ENSRNOG00000042741	Adgb
ENSG00000120054	CPN1	ENSMUSG00000025196	Cpn1	ENSRNOG00000013439	Cpn1
ENSG00000164038	SLC9B2	ENSMUSG00000037994	Slc9b2	ENSRNOG00000023404	Slc9b2
ENSG00000171004	HS6ST2	ENSMUSG00000062184	Hs6st2	ENSRNOG00000030880	Hs6st2
ENSG00000136205	TNS3	ENSMUSG00000020422	Tns3	ENSRNOG00000025695	Tns3
ENSG00000181031	RPH3AL	ENSMUSG00000020847	Rph3al	ENSRNOG00000061429	Rph3al
ENSG00000105220	GPI	ENSMUSG00000036427	Gpi1	ENSRNOG00000023150	Gpi
ENSG00000137275	RIPK1	ENSMUSG00000021408	Ripk1	ENSRNOG00000017787	Ripk1
ENSG00000124089	MC3R	ENSMUSG00000038537	Mc3r	ENSRNOG00000004451	Mc3r
ENSG00000146232	NFKBIE	ENSMUSG00000023947	Nfkbie	ENSRNOG00000019907	Nfkbie
ENSG00000115137	DNAJC27	ENSMUSG00000020657	Dnajc27	ENSRNOG00000003988	Dnajc27
ENSG00000200463	SNORD118	ENSMUSG00000064899	Snord118	ENSRNOG00000056054	RF00096
ENSG00000199809	RNA5SP374	ENSMUSG00000087767	Gm23983	ENSRNOG00000045175	RF00001
ENSG00000222607	RNU6-628P	ENSMUSG00000064763	Gm23515	ENSRNOG00000055965	RF00026
ENSG00000199674	RNU6-862P	ENSMUSG00000065296	Gm26122	ENSRNOG00000060691	RF00026
ENSG00000206598	RNU6-1286P	ENSMUSG00000084740	Gm25294	ENSRNOG00000055047	RF00026
ENSG00000207241	SNORD45A	ENSMUSG00000065738	Gm24494	ENSRNOG00000053795	RF00279
ENSG00000252867	RNU6-909P	ENSMUSG00000088048	Gm23331	ENSRNOG00000053153	RF00026
ENSG00000238531	SNORD105B	ENSMUSG00000089571	Gm23008	ENSRNOG00000055949	RF01173
ENSG00000238578	SNORD4A	ENSMUSG00000077625	Snord4a	ENSRNOG00000055429	RF00266
ENSG00000202538	RNU4-2	ENSMUSG00000094377	Gm24407	ENSRNOG00000051966	RF00015
ENSG00000220988	SNORD88C	ENSMUSG00000080352	Gm26247	ENSRNOG00000057316	RF00604
ENSG00000274051	RF02271	ENSMUSG00000098792	Gm27401	ENSRNOG00000054130	RF02271
ENSG00000238650	SNORD54	ENSMUSG00000088351	Gm24016	ENSRNOG00000059478	RF01277
ENSG00000252101	RNU6-758P	ENSMUSG00000088873	Gm25864	ENSRNOG00000061555	RF00026
ENSG00000251873	RNA5SP182	ENSMUSG00000087721	Gm26280	ENSRNOG00000044610	RF00001
ENSG00000117598	PLPPR5	ENSMUSG00000033342	Plppr5	ENSRNOG00000016878	Plppr5
ENSG00000204954	C12orf73	ENSMUSG00000063320	1190007I07Rik	ENSRNOG00000026982	LOC691921
ENSG00000089154	GCN1	ENSMUSG00000041638	Gcn1l1	ENSRNOG00000021871	Gcn1l1
ENSG00000198746	GPATCH3	ENSMUSG00000028850	Gpatch3	ENSRNOG00000007097	Gpatch3
ENSG00000136011	STAB2	ENSMUSG00000035459	Stab2	ENSRNOG00000038948	Stab2
ENSG00000163352	LENEP	ENSMUSG00000078173	Lenep	ENSRNOG00000049513	Lenep
ENSG00000174946	GPR171	ENSMUSG00000050075	Gpr171	ENSRNOG00000025297	Gpr171
ENSG00000119608	PROX2	ENSMUSG00000042320	Prox2	ENSRNOG00000005054	Prox2
ENSG00000119596	YLPM1	ENSMUSG00000021244	Ylpm1	ENSRNOG00000027317	Ylpm1
ENSG00000093183	SEC22C	ENSMUSG00000061536	Sec22c	ENSRNOG00000047873	Sec22c
ENSG00000091704	CPA1	ENSMUSG00000054446	Cpa1	ENSRNOG00000010725	Cpa1
ENSG00000162390	ACOT11	ENSMUSG00000034853	Acot11	ENSRNOG00000007837	Acot11
ENSG00000266714	MYO15B	ENSMUSG00000034427	Myo15b	ENSRNOG00000042445	AC130970.1
ENSG00000181788	SIAH2	ENSMUSG00000036432	Siah2	ENSRNOG00000013703	Siah2
ENSG00000131711	MAP1B	ENSMUSG00000052727	Map1b	ENSRNOG00000017428	Map1b
ENSG00000236980	C3orf84	ENSMUSG00000050641	BC048562	ENSRNOG00000047468	LOC680045
ENSG00000186766	FOXI2	ENSMUSG00000048377	Foxi2	ENSRNOG00000018917	Foxi2
ENSG00000182973	CNOT10	ENSMUSG00000056167	Cnot10	ENSRNOG00000052305	Cnot10
ENSG00000188800	TMCO2	ENSMUSG00000078577	Tmco2	ENSRNOG00000012340	Tmco2
ENSG00000117000	RLF	ENSMUSG00000049878	Rlf	ENSRNOG00000027921	Rlf
ENSG00000007237	GAS7	ENSMUSG00000033066	Gas7	ENSRNOG00000049361	Gas7
ENSG00000075223	SEMA3C	ENSMUSG00000028780	Sema3c	ENSRNOG00000006526	Sema3c
ENSG00000139977	NAA30	ENSMUSG00000036282	Naa30	ENSRNOG00000014192	Naa30
ENSG00000166086	JAM3	ENSMUSG00000031990	Jam3	ENSRNOG00000009149	Jam3
ENSG00000128510	CPA4	ENSMUSG00000039070	Cpa4	ENSRNOG00000010463	Cpa4
ENSG00000145191	EIF2B5	ENSMUSG00000003235	Eif2b5	ENSRNOG00000038160	Eif2b5
ENSG00000158516	CPA2	ENSMUSG00000071553	Cpa2	ENSRNOG00000028092	Cpa2
ENSG00000088280	ASAP3	ENSMUSG00000036995	Asap3	ENSRNOG00000049714	Asap3
ENSG00000164125	FAM198B	ENSMUSG00000027955	Fam198b	ENSRNOG00000010183	Fam198b
ENSG00000172238	ATOH1	ENSMUSG00000073043	Atoh1	ENSRNOG00000006383	Atoh1
ENSG00000203783	PRR9	ENSMUSG00000056270	Prr9	ENSRNOG00000012312	Prr9
ENSG00000161835	GRASP	ENSMUSG00000000531	Grasp	ENSRNOG00000007346	Grasp
ENSG00000154175	ABI3BP	ENSMUSG00000035258	Abi3bp	ENSRNOG00000001627	Abi3bp
ENSG00000225556	C2CD4D	ENSMUSG00000091648	C2cd4d	ENSRNOG00000020832	C2cd4d
ENSG00000080854	IGSF9B	ENSMUSG00000034275	Igsf9b	ENSRNOG00000009253	Igsf9b
ENSG00000174837	ADGRE1	ENSMUSG00000004730	Adgre1	ENSRNOG00000046254	Adgre1
ENSG00000168806	LCMT2	ENSMUSG00000074890	Lcmt2	ENSRNOG00000043002	Lcmt2
ENSG00000159140	SON	ENSMUSG00000022961	Son	ENSRNOG00000002021	Son
ENSG00000184305	CCSER1	ENSMUSG00000039578	Ccser1	ENSRNOG00000029321	Ccser1
ENSG00000204538	PSORS1C2	ENSMUSG00000024409	Psors1c2	ENSRNOG00000048579	Psors1c2
ENSG00000152784	PRDM8	ENSMUSG00000035456	Prdm8	ENSRNOG00000002004	Prdm8
ENSG00000159495	TGM7	ENSMUSG00000079103	Tgm7	ENSRNOG00000037203	Tgm7
ENSG00000186792	HYAL3	ENSMUSG00000036091	Hyal3	ENSRNOG00000016093	Hyal3
ENSG00000197093	GAL3ST4	ENSMUSG00000075593	Gal3st4	ENSRNOG00000001375	Gal3st4
ENSG00000144357	UBR3	ENSMUSG00000044308	Ubr3	ENSRNOG00000008616	Ubr3
ENSG00000185043	CIB1	ENSMUSG00000030538	Cib1	ENSRNOG00000033498	Cib1
ENSG00000178573	MAF	ENSMUSG00000055435	Maf	ENSRNOG00000012428	Maf
ENSG00000161013	MGAT4B	ENSMUSG00000036620	Mgat4b	ENSRNOG00000003235	Mgat4b
ENSG00000185989	RASA3	ENSMUSG00000031453	Rasa3	ENSRNOG00000017671	Rasa3
ENSG00000169018	FEM1B	ENSMUSG00000032244	Fem1b	ENSRNOG00000007077	Fem1b
ENSG00000168672	FAM84B	ENSMUSG00000072568	Fam84b	ENSRNOG00000004744	Fam84b
ENSG00000089234	BRAP	ENSMUSG00000029458	Brap	ENSRNOG00000046497	Brap
ENSG00000143398	PIP5K1A	ENSMUSG00000028126	Pip5k1a	ENSRNOG00000021068	Pip5k1a
ENSG00000140030	GPR65	ENSMUSG00000021886	Gpr65	ENSRNOG00000003806	Gpr65
ENSG00000162368	CMPK1	ENSMUSG00000028719	Cmpk1	ENSRNOG00000007775	Cmpk1
ENSG00000256966	AL513165.2	ENSMUSG00000078713	Tomm5	ENSRNOG00000062108	Tomm5
ENSG00000070601	FRMPD1	ENSMUSG00000035615	Frmpd1	ENSRNOG00000012546	Frmpd1
ENSG00000119655	NPC2	ENSMUSG00000021242	Npc2	ENSRNOG00000012062	Npc2
ENSG00000188596	CFAP54	ENSMUSG00000020014	Cfap54	ENSRNOG00000029837	AABR07056636.1
ENSG00000151503	NCAPD3	ENSMUSG00000035024	Ncapd3	ENSRNOG00000008932	Ncapd3
ENSG00000144230	GPR17	ENSMUSG00000052229	Gpr17	ENSRNOG00000025745	Gpr17
ENSG00000184897	H1FX	ENSMUSG00000044927	H1fx	ENSRNOG00000027722	H1fx
ENSG00000163380	LMOD3	ENSMUSG00000044086	Lmod3	ENSRNOG00000032443	Lmod3
ENSG00000102189	EEA1	ENSMUSG00000036499	Eea1	ENSRNOG00000021681	Eea1
ENSG00000100422	CERK	ENSMUSG00000035891	Cerk	ENSRNOG00000017022	Cerk
ENSG00000173517	PEAK1	ENSMUSG00000074305	Peak1	ENSRNOG00000042519	Peak1
ENSG00000173702	MUC13	ENSMUSG00000022824	Muc13	ENSRNOG00000001794	Muc13
ENSG00000197956	S100A6	ENSMUSG00000001025	S100a6	ENSRNOG00000011647	S100a6
ENSG00000163209	SPRR3	ENSMUSG00000045539	Sprr3	ENSRNOG00000024046	Sprr3
ENSG00000075539	FRYL	ENSMUSG00000070733	Fryl	ENSRNOG00000002248	Fryl
ENSG00000184500	PROS1	ENSMUSG00000022912	Pros1	ENSRNOG00000048723	Pros1
ENSG00000006047	YBX2	ENSMUSG00000018554	Ybx2	ENSRNOG00000017117	Ybx2
ENSG00000049283	EPN3	ENSMUSG00000010080	Epn3	ENSRNOG00000003284	Epn3
ENSG00000142700	DMRTA2	ENSMUSG00000047143	Dmrta2	ENSRNOG00000008105	Dmrta2
ENSG00000116874	WARS2	ENSMUSG00000004233	Wars2	ENSRNOG00000019508	Wars2
ENSG00000140600	SH3GL3	ENSMUSG00000030638	Sh3gl3	ENSRNOG00000019776	Sh3gl3
ENSG00000004866	ST7	ENSMUSG00000029534	St7	ENSRNOG00000056243	ST7
ENSG00000136518	ACTL6A	ENSMUSG00000027671	Actl6a	ENSRNOG00000011553	Actl6a
ENSG00000114744	COMMD2	ENSMUSG00000036513	Commd2	ENSRNOG00000043386	Commd2
ENSG00000117399	CDC20	ENSMUSG00000006398	Cdc20	ENSRNOG00000028415	Cdc20
ENSG00000169903	TM4SF4	ENSMUSG00000027801	Tm4sf4	ENSRNOG00000016437	Tm4sf4
ENSG00000196937	FAM3C	ENSMUSG00000029672	Fam3c	ENSRNOG00000060349	Fam3c
ENSG00000138685	FGF2	ENSMUSG00000037225	Fgf2	ENSRNOG00000017392	Fgf2
ENSG00000143442	POGZ	ENSMUSG00000038902	Pogz	ENSRNOG00000053599	Pogz
ENSG00000175105	ZNF654	ENSMUSG00000047141	Zfp654	ENSRNOG00000029956	AABR07033023.1
ENSG00000173218	VANGL1	ENSMUSG00000027860	Vangl1	ENSRNOG00000016477	Vangl1
ENSG00000175857	GAPT	ENSMUSG00000046006	Gapt	ENSRNOG00000026989	Gapt
ENSG00000134200	TSHB	ENSMUSG00000027857	Tshb	ENSRNOG00000016793	Tshb
ENSG00000071189	SNX13	ENSMUSG00000020590	Snx13	ENSRNOG00000004186	Snx13
ENSG00000100721	TCL1A	ENSMUSG00000041359	Tcl1	ENSRNOG00000025233	Tcl1a
ENSG00000179097	HTR1F	ENSMUSG00000050783	Htr1f	ENSRNOG00000000716	Htr1f
ENSG00000157193	LRP8	ENSMUSG00000028613	Lrp8	ENSRNOG00000013064	Lrp8
ENSG00000157766	ACAN	ENSMUSG00000030607	Acan	ENSRNOG00000028992	Acan
ENSG00000109576	AADAT	ENSMUSG00000057228	Aadat	ENSRNOG00000011861	Aadat
ENSG00000166206	GABRB3	ENSMUSG00000033676	Gabrb3	ENSRNOG00000060599	Gabrb3
ENSG00000136535	TBR1	ENSMUSG00000035033	Tbr1	ENSRNOG00000005049	Tbr1
ENSG00000177692	DNAJC28	ENSMUSG00000039763	Dnajc28	ENSRNOG00000002026	Dnajc28
ENSG00000163157	TMOD4	ENSMUSG00000005628	Tmod4	ENSRNOG00000021088	Tmod4
ENSG00000005075	POLR2J	ENSMUSG00000039771	Polr2j	ENSRNOG00000001430	Polr2j
ENSG00000107371	EXOSC3	ENSMUSG00000028322	Exosc3	ENSRNOG00000012409	Exosc3
ENSG00000145113	MUC4	ENSMUSG00000079620	Muc4	ENSRNOG00000001777	AABR07034428.1
ENSG00000086300	SNX10	ENSMUSG00000038301	Snx10	ENSRNOG00000011944	Snx10
ENSG00000142534	RPS11	ENSMUSG00000003429	Rps11	ENSRNOG00000052567	AABR07029559.1
ENSG00000160999	SH2B2	ENSMUSG00000005057	Sh2b2	ENSRNOG00000001425	Sh2b2
ENSG00000135094	SDS	ENSMUSG00000029597	Sds	ENSRNOG00000001388	Sds
ENSG00000182183	SHISAL2A	ENSMUSG00000059816	Fam159a	ENSRNOG00000030641	Shisal2a
ENSG00000117362	APH1A	ENSMUSG00000015750	Aph1a	ENSRNOG00000023816	Aph1a
ENSG00000159658	EFCAB14	ENSMUSG00000034210	Efcab14	ENSRNOG00000010091	Efcab14
ENSG00000135447	PPP1R1A	ENSMUSG00000022490	Ppp1r1a	ENSRNOG00000036827	Ppp1r1a
ENSG00000118292	C1orf54	ENSMUSG00000038543	BC028528	ENSRNOG00000059750	AC141102.1
ENSG00000188984	AADACL3	ENSMUSG00000078507	Aadacl3	ENSRNOG00000026613	Aadacl3
ENSG00000081019	RSBN1	ENSMUSG00000044098	Rsbn1	ENSRNOG00000019671	Rsbn1
ENSG00000114349	GNAT1	ENSMUSG00000034837	Gnat1	ENSRNOG00000017589	Gnat1
ENSG00000118655	DCLRE1B	ENSMUSG00000027845	Dclre1b	ENSRNOG00000019367	Dclre1b
ENSG00000196850	PPTC7	ENSMUSG00000038582	Pptc7	ENSRNOG00000021440	Pptc7
ENSG00000114796	KLHL24	ENSMUSG00000062901	Klhl24	ENSRNOG00000033372	Klhl24
ENSG00000151176	PLBD2	ENSMUSG00000029598	Plbd2	ENSRNOG00000001385	Plbd2
ENSG00000196236	XPNPEP3	ENSMUSG00000022401	Xpnpep3	ENSRNOG00000019196	Xpnpep3
ENSG00000152977	ZIC1	ENSMUSG00000032368	Zic1	ENSRNOG00000014644	Zic1
ENSG00000067715	SYT1	ENSMUSG00000035864	Syt1	ENSRNOG00000006426	Syt1
ENSG00000185070	FLRT2	ENSMUSG00000047414	Flrt2	ENSRNOG00000003732	Flrt2
ENSG00000189127	ANKRD34B	ENSMUSG00000045034	Ankrd34b	ENSRNOG00000040166	Ankrd34b
ENSG00000133773	CCDC59	ENSMUSG00000019897	Ccdc59	ENSRNOG00000004183	Ccdc59
ENSG00000146276	GABRR1	ENSMUSG00000028280	Gabrr1	ENSRNOG00000007603	Gabrr1
ENSG00000162777	DENND2D	ENSMUSG00000027901	Dennd2d	ENSRNOG00000017680	Dennd2d
ENSG00000137960	GIPC2	ENSMUSG00000039131	Gipc2	ENSRNOG00000042152	Gipc2
ENSG00000151532	VTI1A	ENSMUSG00000024983	Vti1a	ENSRNOG00000042786	Vti1a
ENSG00000130338	TULP4	ENSMUSG00000034377	Tulp4	ENSRNOG00000018012	Tulp4
ENSG00000177613	CSTF2T	ENSMUSG00000053536	Cstf2t	ENSRNOG00000050289	Cstf2t
ENSG00000143032	BARHL2	ENSMUSG00000034384	Barhl2	ENSRNOG00000002117	Barhl2
ENSG00000139343	SNRPF	ENSMUSG00000020018	Snrpf	ENSRNOG00000005556	Snrpf
ENSG00000182177	ASB18	ENSMUSG00000067081	Asb18	ENSRNOG00000019557	Asb18
ENSG00000184083	FAM120C	ENSMUSG00000025262	Fam120c	ENSRNOG00000062231	AABR07037451.2
ENSG00000125815	CST8	ENSMUSG00000027442	Cst8	ENSRNOG00000004989	Cst8
ENSG00000134748	PRPF38A	ENSMUSG00000063800	Prpf38a	ENSRNOG00000009451	Prpf38a
ENSG00000009844	VTA1	ENSMUSG00000019868	Vta1	ENSRNOG00000011540	Vta1
ENSG00000179715	PCED1B	ENSMUSG00000044250	Pced1b	ENSRNOG00000022807	Pced1b
ENSG00000174579	MSL2	ENSMUSG00000066415	Msl2	ENSRNOG00000023021	Msl2
ENSG00000105479	CCDC114	ENSMUSG00000040189	Ccdc114	ENSRNOG00000021109	Ccdc114
ENSG00000163291	PAQR3	ENSMUSG00000055725	Paqr3	ENSRNOG00000002035	Paqr3
ENSG00000156219	ART3	ENSMUSG00000034842	Art3	ENSRNOG00000002256	Art3
ENSG00000088888	MAVS	ENSMUSG00000037523	Mavs	ENSRNOG00000025295	Mavs
ENSG00000106541	AGR2	ENSMUSG00000020581	Agr2	ENSRNOG00000005023	Agr2
ENSG00000060069	CTDP1	ENSMUSG00000033323	Ctdp1	ENSRNOG00000061474	Ctdp1
ENSG00000143469	SYT14	ENSMUSG00000016200	Syt14	ENSRNOG00000046139	Syt14
ENSG00000087008	ACOX3	ENSMUSG00000029098	Acox3	ENSRNOG00000008474	Acox3
ENSG00000151617	EDNRA	ENSMUSG00000031616	Ednra	ENSRNOG00000012721	Ednra
ENSG00000111364	DDX55	ENSMUSG00000029389	Ddx55	ENSRNOG00000001043	Ddx55
ENSG00000139572	GPR84	ENSMUSG00000063234	Gpr84	ENSRNOG00000036834	Gpr84
ENSG00000184060	ADAP2	ENSMUSG00000020709	Adap2	ENSRNOG00000037148	Adap2
ENSG00000169087	HSPBAP1	ENSMUSG00000022849	Hspbap1	ENSRNOG00000002241	Hspbap1
ENSG00000050438	SLC4A8	ENSMUSG00000023032	Slc4a8	ENSRNOG00000028879	Slc4a8
ENSG00000161638	ITGA5	ENSMUSG00000000555	Itga5	ENSRNOG00000057451	Itga5
ENSG00000185896	LAMP1	ENSMUSG00000031447	Lamp1	ENSRNOG00000019629	Lamp1
ENSG00000170456	DENND5B	ENSMUSG00000030313	Dennd5b	ENSRNOG00000049378	AABR07062583.1
ENSG00000155367	PPM1J	ENSMUSG00000002228	Ppm1j	ENSRNOG00000012481	Ppm1j
ENSG00000133627	ACTR3B	ENSMUSG00000056367	Actr3b	ENSRNOG00000031855	Actr3b
ENSG00000183291	SELENOF	ENSMUSG00000037072	Selenof	ENSRNOG00000055257	Selenof
ENSG00000111554	MDM1	ENSMUSG00000020212	Mdm1	ENSRNOG00000007286	Mdm1
ENSG00000144730	IL17RD	ENSMUSG00000040717	Il17rd	ENSRNOG00000021966	Il17rd
ENSG00000104825	NFKBIB	ENSMUSG00000030595	Nfkbib	ENSRNOG00000020063	Nfkbib
ENSG00000214128	TMEM213	ENSMUSG00000029829	Tmem213	ENSRNOG00000013616	Tmem213
ENSG00000124812	CRISP1	ENSMUSG00000025774	Crisp4	ENSRNOG00000013612	Crisp1
ENSG00000138660	AP1AR	ENSMUSG00000074238	Ap1ar	ENSRNOG00000024492	Ap1ar
ENSG00000171621	SPSB1	ENSMUSG00000039911	Spsb1	ENSRNOG00000017212	Spsb1
ENSG00000119402	FBXW2	ENSMUSG00000035949	Fbxw2	ENSRNOG00000018687	Fbxw2
ENSG00000174749	FAM241A	ENSMUSG00000050549	Fam241a	ENSRNOG00000010875	Fam241a
ENSG00000138398	PPIG	ENSMUSG00000042133	Ppig	ENSRNOG00000007673	Ppig
ENSG00000162601	MYSM1	ENSMUSG00000062627	Mysm1	ENSRNOG00000026299	Mysm1
ENSG00000106367	AP1S1	ENSMUSG00000004849	Ap1s1	ENSRNOG00000001415	Ap1s1
ENSG00000100302	RASD2	ENSMUSG00000034472	Rasd2	ENSRNOG00000014761	Rasd2
ENSG00000052802	MSMO1	ENSMUSG00000031604	Msmo1	ENSRNOG00000032297	Msmo1
ENSG00000078814	MYH7B	ENSMUSG00000074652	Myh7b	ENSRNOG00000018997	Myh7b
ENSG00000086015	MAST2	ENSMUSG00000003810	Mast2	ENSRNOG00000058476	Mast2
ENSG00000163629	PTPN13	ENSMUSG00000034573	Ptpn13	ENSRNOG00000002061	Ptpn13
ENSG00000125798	FOXA2	ENSMUSG00000037025	Foxa2	ENSRNOG00000013133	Foxa2
ENSG00000197721	CR1L	ENSMUSG00000016481	Cr1l	ENSRNOG00000008193	Cr1l
ENSG00000156738	MS4A1	ENSMUSG00000024673	Ms4a1	ENSRNOG00000020945	Ms4a1
ENSG00000100991	TRPC4AP	ENSMUSG00000038324	Trpc4ap	ENSRNOG00000019152	Trpc4ap
ENSG00000185798	WDR53	ENSMUSG00000022787	Wdr53	ENSRNOG00000001754	Wdr53
ENSG00000070785	EIF2B3	ENSMUSG00000028683	Eif2b3	ENSRNOG00000018375	Eif2b3
ENSG00000152292	SH2D6	ENSMUSG00000052631	Sh2d6	ENSRNOG00000013605	AC120568.1
ENSG00000165821	SALL2	ENSMUSG00000049532	Sall2	ENSRNOG00000013287	Sall2
ENSG00000184828	ZBTB7C	ENSMUSG00000044646	Zbtb7c	ENSRNOG00000047924	Zbtb7c
ENSG00000173838	2010-03-01	ENSMUSG00000078627	2010-03-01	ENSRNOG00000007084	2010-03-01
ENSG00000114315	HES1	ENSMUSG00000022528	Hes1	ENSRNOG00000001720	Hes1
ENSG00000240344	PPIL3	ENSMUSG00000026035	Ppil3	ENSRNOG00000013636	Ppil3
ENSG00000172053	QARS	ENSMUSG00000032604	Qars	ENSRNOG00000054139	LOC100911132
ENSG00000163513	TGFBR2	ENSMUSG00000032440	Tgfbr2	ENSRNOG00000013265	Tgfbr2
ENSG00000184752	NDUFA12	ENSMUSG00000020022	Ndufa12	ENSRNOG00000007407	Ndufa12
ENSG00000248771	SMIM31	ENSMUSG00000074300	BC030870	ENSRNOG00000057966	Smim31
ENSG00000177025	C19orf18	ENSMUSG00000030385	2900092C05Rik	ENSRNOG00000019280	AABR07002093.1
ENSG00000140873	ADAMTS18	ENSMUSG00000053399	Adamts18	ENSRNOG00000011575	Adamts18
ENSG00000106070	GRB10	ENSMUSG00000020176	Grb10	ENSRNOG00000004290	Grb10
ENSG00000166508	MCM7	ENSMUSG00000029730	Mcm7	ENSRNOG00000001349	Mcm7
ENSG00000159082	SYNJ1	ENSMUSG00000022973	Synj1	ENSRNOG00000002051	Synj1
ENSG00000001617	SEMA3F	ENSMUSG00000034684	Sema3f	ENSRNOG00000017704	Sema3f
ENSG00000168843	FSTL5	ENSMUSG00000034098	Fstl5	ENSRNOG00000047002	Fstl5
ENSG00000134533	RERG	ENSMUSG00000030222	Rerg	ENSRNOG00000027592	Rerg
ENSG00000031691	CENPQ	ENSMUSG00000023919	Cenpq	ENSRNOG00000056226	AABR07066944.1
ENSG00000166192	SENP8	ENSMUSG00000051705	Senp8	ENSRNOG00000011595	Senp8
ENSG00000185697	MYBL1	ENSMUSG00000025912	Mybl1	ENSRNOG00000021669	Mybl1
ENSG00000151365	THRSP	ENSMUSG00000035686	Thrsp	ENSRNOG00000012404	Thrsp
ENSG00000122194	PLG	ENSMUSG00000059481	Plg	ENSRNOG00000017223	Plg
ENSG00000205078	SYCE1L	ENSMUSG00000033409	Syce1l	ENSRNOG00000031097	Syce1l
ENSG00000101213	PTK6	ENSMUSG00000038751	Ptk6	ENSRNOG00000012987	Ptk6
ENSG00000099901	RANBP1	ENSMUSG00000005732	Ranbp1	ENSRNOG00000001884	Ranbp1
ENSG00000220205	VAMP2	ENSMUSG00000020894	Vamp2	ENSRNOG00000006989	Vamp2
ENSG00000182179	UBA7	ENSMUSG00000032596	Uba7	ENSRNOG00000029195	Uba7
ENSG00000109618	SEPSECS	ENSMUSG00000029173	Sepsecs	ENSRNOG00000049244	Sepsecs
ENSG00000133256	PDE6B	ENSMUSG00000029491	Pde6b	ENSRNOG00000000065	Pde6b
ENSG00000134109	EDEM1	ENSMUSG00000030104	Edem1	ENSRNOG00000055365	Edem1
ENSG00000151364	KCTD14	ENSMUSG00000051727	Kctd14	ENSRNOG00000012494	Kctd14
ENSG00000169372	CRADD	ENSMUSG00000045867	Cradd	ENSRNOG00000008507	Cradd
ENSG00000013364	MVP	ENSMUSG00000030681	Mvp	ENSRNOG00000020182	Mvp
ENSG00000204161	TMEM273	ENSMUSG00000041707	1810011H11Rik	ENSRNOG00000042628	Tmem273
ENSG00000164916	FOXK1	ENSMUSG00000056493	Foxk1	ENSRNOG00000001104	Foxk1
ENSG00000142669	SH3BGRL3	ENSMUSG00000028843	Sh3bgrl3	ENSRNOG00000015967	Sh3bgrl3
ENSG00000158062	UBXN11	ENSMUSG00000012126	Ubxn11	ENSRNOG00000015476	Ubxn11
ENSG00000106128	GHRHR	ENSMUSG00000004654	Ghrhr	ENSRNOG00000011808	Ghrhr
ENSG00000266094	RASSF5	ENSMUSG00000026430	Rassf5	ENSRNOG00000005342	Rassf5
ENSG00000171385	KCND3	ENSMUSG00000040896	Kcnd3	ENSRNOG00000014686	Kcnd3
ENSG00000134108	ARL8B	ENSMUSG00000030105	Arl8b	ENSRNOG00000055860	Arl8b
ENSG00000234545	FAM133B	ENSMUSG00000058503	Fam133b	ENSRNOG00000009163	Fam133b
ENSG00000099899	TRMT2A	ENSMUSG00000022721	Trmt2a	ENSRNOG00000001885	Trmt2a
ENSG00000169045	HNRNPH1	ENSMUSG00000007850	Hnrnph1	ENSRNOG00000003399	Hnrnph1
ENSG00000154328	NEIL2	ENSMUSG00000035121	Neil2	ENSRNOG00000010696	Neil2
ENSG00000118596	SLC16A7	ENSMUSG00000020102	Slc16a7	ENSRNOG00000007839	Slc16a7
ENSG00000168944	CEP120	ENSMUSG00000048799	Cep120	ENSRNOG00000017035	Cep120
ENSG00000143486	EIF2D	ENSMUSG00000026427	Eif2d	ENSRNOG00000004910	Eif2d
ENSG00000120756	PLS1	ENSMUSG00000049493	Pls1	ENSRNOG00000009945	Pls1
ENSG00000214309	MBLAC1	ENSMUSG00000049285	Mblac1	ENSRNOG00000001357	Mblac1
ENSG00000087085	ACHE	ENSMUSG00000023328	Ache	ENSRNOG00000050841	Ache
ENSG00000104635	SLC39A14	ENSMUSG00000022094	Slc39a14	ENSRNOG00000009832	Slc39a14
ENSG00000166997	CNPY4	ENSMUSG00000036968	Cnpy4	ENSRNOG00000027175	Cnpy4
ENSG00000156234	CXCL13	ENSMUSG00000023078	Cxcl13	ENSRNOG00000024899	Cxcl13
ENSG00000139364	TMEM132B	ENSMUSG00000070498	Tmem132b	ENSRNOG00000038406	Tmem132b
ENSG00000100284	TOM1	ENSMUSG00000042870	Tom1	ENSRNOG00000014093	Tom1
ENSG00000155545	MIER3	ENSMUSG00000032727	Mier3	ENSRNOG00000013121	Mier3
ENSG00000106290	TAF6	ENSMUSG00000036980	Taf6	ENSRNOG00000001355	Taf6
ENSG00000170545	SMAGP	ENSMUSG00000053559	Smagp	ENSRNOG00000048932	Smagp
ENSG00000143479	DYRK3	ENSMUSG00000016526	Dyrk3	ENSRNOG00000004870	Dyrk3
ENSG00000182670	TTC3	ENSMUSG00000040785	Ttc3	ENSRNOG00000001682	Ttc3
ENSG00000072274	TFRC	ENSMUSG00000022797	Tfrc	ENSRNOG00000001766	Tfrc
ENSG00000186513	OR9Q2	ENSMUSG00000044040	Olfr1497	ENSRNOG00000013198	Olr377
ENSG00000203972	GLYATL3	ENSMUSG00000091043	Glyatl3	ENSRNOG00000050990	Glyatl3
ENSG00000182552	RWDD4	ENSMUSG00000031568	Rwdd4a	ENSRNOG00000022500	Rwdd4
ENSG00000151239	TWF1	ENSMUSG00000022451	Twf1	ENSRNOG00000022507	Twf1
ENSG00000132780	NASP	ENSMUSG00000028693	Nasp	ENSRNOG00000016454	Nasp
ENSG00000142002	DPP9	ENSMUSG00000001229	Dpp9	ENSRNOG00000050748	Dpp9
ENSG00000154143	PANX3	ENSMUSG00000011118	Panx3	ENSRNOG00000031675	Panx3
ENSG00000197261	C6orf141	ENSMUSG00000054951	9130008F23Rik	ENSRNOG00000048967	LOC688459
ENSG00000162889	MAPKAPK2	ENSMUSG00000016528	Mapkapk2	ENSRNOG00000004726	Mapkapk2
ENSG00000183283	DAZAP2	ENSMUSG00000000346	Dazap2	ENSRNOG00000004628	Dazap2
ENSG00000110723	EXPH5	ENSMUSG00000034584	Exph5	ENSRNOG00000025115	Exph5
ENSG00000173926	2003-03-01	ENSMUSG00000032656	2003-03-01	ENSRNOG00000023013	2003-03-01
ENSG00000178234	GALNT11	ENSMUSG00000038072	Galnt11	ENSRNOG00000008117	Galnt11
ENSG00000138399	FASTKD1	ENSMUSG00000027086	Fastkd1	ENSRNOG00000024335	Fastkd1
ENSG00000159692	CTBP1	ENSMUSG00000037373	Ctbp1	ENSRNOG00000005428	Ctbp1
ENSG00000172365	OR5B2	ENSMUSG00000046913	Olfr1451	ENSRNOG00000046004	Olr346
ENSG00000176273	SLC35G1	ENSMUSG00000044026	Slc35g1	ENSRNOG00000029740	Slc35g1
ENSG00000128604	IRF5	ENSMUSG00000029771	Irf5	ENSRNOG00000007437	Irf5
ENSG00000175073	VCPIP1	ENSMUSG00000045210	Vcpip1	ENSRNOG00000006980	Vcpip1
ENSG00000136634	IL10	ENSMUSG00000016529	Il10	ENSRNOG00000004647	Il10
ENSG00000166928	MS4A14	ENSMUSG00000099398	Ms4a14	ENSRNOG00000025805	Ms4a14
ENSG00000172986	GXYLT2	ENSMUSG00000030074	Gxylt2	ENSRNOG00000005621	Gxylt2
ENSG00000244274	DBNDD2	ENSMUSG00000017734	Dbndd2	ENSRNOG00000014571	Dbndd2
ENSG00000139354	GAS2L3	ENSMUSG00000074802	Gas2l3	ENSRNOG00000025198	Gas2l3
ENSG00000211448	DIO2	ENSMUSG00000007682	Dio2	ENSRNOG00000057724	AC118957.2
ENSG00000163605	PPP4R2	ENSMUSG00000052144	Ppp4r2	ENSRNOG00000024647	Ppp4r2
ENSG00000145414	NAF1	ENSMUSG00000014907	Naf1	ENSRNOG00000026403	Naf1
ENSG00000138767	CNOT6L	ENSMUSG00000034724	Cnot6l	ENSRNOG00000002075	Cnot6l
ENSG00000142224	IL19	ENSMUSG00000016524	Il19	ENSRNOG00000025571	Il19
ENSG00000166340	TPP1	ENSMUSG00000030894	Tpp1	ENSRNOG00000019212	Tpp1
ENSG00000198283	OR5B21	ENSMUSG00000046272	Olfr1444	ENSRNOG00000012838	Olr339
ENSG00000090989	EXOC1	ENSMUSG00000036435	Exoc1	ENSRNOG00000002144	Exoc1
ENSG00000011028	MRC2	ENSMUSG00000020695	Mrc2	ENSRNOG00000006548	Mrc2
ENSG00000272886	DCP1A	ENSMUSG00000021962	Dcp1a	ENSRNOG00000016015	Dcp1a
ENSG00000112077	RHAG	ENSMUSG00000023926	Rhag	ENSRNOG00000050121	Rhag
ENSG00000138032	PPM1B	ENSMUSG00000061130	Ppm1b	ENSRNOG00000030667	Ppm1b
ENSG00000120949	TNFRSF8	ENSMUSG00000028602	Tnfrsf8	ENSRNOG00000016782	Tnfrsf8
ENSG00000162891	IL20	ENSMUSG00000026416	Il20	ENSRNOG00000004633	Il20
ENSG00000143079	CTTNBP2NL	ENSMUSG00000062127	Cttnbp2nl	ENSRNOG00000014479	Cttnbp2nl
ENSG00000128567	PODXL	ENSMUSG00000025608	Podxl	ENSRNOG00000012495	Podxl
ENSG00000168538	TRAPPC11	ENSMUSG00000038102	Trappc11	ENSRNOG00000022482	Trappc11
ENSG00000018699	TTC27	ENSMUSG00000024078	Ttc27	ENSRNOG00000042932	Ttc27
ENSG00000166927	MS4A7	ENSMUSG00000024672	Ms4a7	ENSRNOG00000020953	Ms4a7
ENSG00000016391	CHDH	ENSMUSG00000015970	Chdh	ENSRNOG00000015859	Chdh
ENSG00000162892	IL24	ENSMUSG00000026420	Il24	ENSRNOG00000004470	Il24
ENSG00000266074	BAHCC1	ENSMUSG00000039741	Bahcc1	ENSRNOG00000043102	Bahcc1
ENSG00000136040	PLXNC1	ENSMUSG00000074785	Plxnc1	ENSRNOG00000007970	Plxnc1
ENSG00000162076	FLYWCH2	ENSMUSG00000023911	Flywch2	ENSRNOG00000004461	NEWGENE_6497122
ENSG00000173992	CCS	ENSMUSG00000034108	Ccs	ENSRNOG00000047816	Ccs
ENSG00000164093	PITX2	ENSMUSG00000028023	Pitx2	ENSRNOG00000010681	Pitx2
ENSG00000144868	TMEM108	ENSMUSG00000042757	Tmem108	ENSRNOG00000010911	Tmem108
ENSG00000106436	MYL10	ENSMUSG00000005474	Myl10	ENSRNOG00000028981	Myl10
ENSG00000174827	PDZK1	ENSMUSG00000038298	Pdzk1	ENSRNOG00000000096	Pdzk1
ENSG00000144481	TRPM8	ENSMUSG00000036251	Trpm8	ENSRNOG00000019035	Trpm8
ENSG00000066136	NFYC	ENSMUSG00000032897	Nfyc	ENSRNOG00000010735	Nfyc
ENSG00000182667	NTM	ENSMUSG00000059974	Ntm	ENSRNOG00000023720	Ntm
ENSG00000178105	DDX10	ENSMUSG00000053289	Ddx10	ENSRNOG00000012500	Ddx10
ENSG00000116489	CAPZA1	ENSMUSG00000055357	4933400A11Rik	ENSRNOG00000003688	4933400A11Rik
ENSG00000183476	SH2D7	ENSMUSG00000046460	Sh2d7	ENSRNOG00000023870	Sh2d7
ENSG00000164241	C5orf63	ENSMUSG00000024592	C330018D20Rik	ENSRNOG00000013738	LOC100174910
ENSG00000182791	CCDC87	ENSMUSG00000067872	Ccdc87	ENSRNOG00000025247	Ccdc87
ENSG00000103740	ACSBG1	ENSMUSG00000032281	Acsbg1	ENSRNOG00000011381	Acsbg1
ENSG00000205002	AARD	ENSMUSG00000068522	Aard	ENSRNOG00000004708	Aard
ENSG00000137955	RABGGTB	ENSMUSG00000038975	Rabggtb	ENSRNOG00000009992	Rabggtb
ENSG00000110367	DDX6	ENSMUSG00000032097	Ddx6	ENSRNOG00000053932	Ddx6
ENSG00000174953	DHX36	ENSMUSG00000027770	Dhx36	ENSRNOG00000014599	Dhx36
ENSG00000186141	POLR3C	ENSMUSG00000028099	Polr3c	ENSRNOG00000033560	Polr3c
ENSG00000170929	OR1M1	ENSMUSG00000054141	Olfr24	ENSRNOG00000006428	Olr1121
ENSG00000154485	MMP21	ENSMUSG00000030981	Mmp21	ENSRNOG00000017756	Mmp21
ENSG00000170819	BFSP2	ENSMUSG00000032556	Bfsp2	ENSRNOG00000010899	Bfsp2
ENSG00000162894	FCMR	ENSMUSG00000042474	Fcmr	ENSRNOG00000004441	Fcmr
ENSG00000134245	WNT2B	ENSMUSG00000027840	Wnt2b	ENSRNOG00000014385	Wnt2b
ENSG00000173588	CEP83	ENSMUSG00000020024	Cep83	ENSRNOG00000007859	Cep83
ENSG00000204644	ZFP57	ENSMUSG00000036036	Zfp57	ENSRNOG00000022730	Zfp57
ENSG00000124251	TP53TG5	ENSMUSG00000017720	Trp53tg5	ENSRNOG00000026215	Tp53tg5
ENSG00000135063	FAM189A2	ENSMUSG00000071604	Fam189a2	ENSRNOG00000061147	Fam189a2
ENSG00000110031	LPXN	ENSMUSG00000024696	Lpxn	ENSRNOG00000012611	Lpxn
ENSG00000164756	SLC30A8	ENSMUSG00000022315	Slc30a8	ENSRNOG00000004747	Slc30a8
ENSG00000163161	ERCC3	ENSMUSG00000024382	Ercc3	ENSRNOG00000013180	Ercc3
ENSG00000007341	ST7L	ENSMUSG00000045576	St7l	ENSRNOG00000014002	St7l
ENSG00000145794	MEGF10	ENSMUSG00000024593	Megf10	ENSRNOG00000013674	Megf10
ENSG00000205765	C5orf51	ENSMUSG00000041935	AW549877	ENSRNOG00000052775	RGD1305938
ENSG00000117281	CD160	ENSMUSG00000038304	Cd160	ENSRNOG00000000097	Cd160
ENSG00000198832	SELENOM	ENSMUSG00000075702	Selenom	ENSRNOG00000061231	Selenom
ENSG00000173846	PLK3	ENSMUSG00000028680	Plk3	ENSRNOG00000018484	Plk3
ENSG00000088808	PPP1R13B	ENSMUSG00000021285	Ppp1r13b	ENSRNOG00000012653	Ppp1r13b
ENSG00000162896	PIGR	ENSMUSG00000026417	Pigr	ENSRNOG00000004405	Pigr
ENSG00000166411	IDH3A	ENSMUSG00000032279	Idh3a	ENSRNOG00000010277	Idh3a
ENSG00000265491	RNF115	ENSMUSG00000028098	Rnf115	ENSRNOG00000000098	Rnf115
ENSG00000162885	B3GALNT2	ENSMUSG00000039242	B3galnt2	ENSRNOG00000016855	B3galnt2
ENSG00000253958	CLDN23	ENSMUSG00000055976	Cldn23	ENSRNOG00000011424	Cldn23
ENSG00000139508	SLC46A3	ENSMUSG00000029650	Slc46a3	ENSRNOG00000000937	Slc46a3
ENSG00000187791	FAM205C	ENSMUSG00000050141	Fam205c	ENSRNOG00000022751	Fam205c
ENSG00000127483	HP1BP3	ENSMUSG00000028759	Hp1bp3	ENSRNOG00000014445	Hp1bp3
ENSG00000162897	FCAMR	ENSMUSG00000026415	Fcamr	ENSRNOG00000004393	Fcamr
ENSG00000177354	C10orf71	ENSMUSG00000071540	3425401B19Rik	ENSRNOG00000049942	RGD1564899
ENSG00000185245	GP1BA	ENSMUSG00000050675	Gp1ba	ENSRNOG00000025959	Gp1ba
ENSG00000151834	GABRA2	ENSMUSG00000000560	Gabra2	ENSRNOG00000002349	Gabra2
ENSG00000131788	PIAS3	ENSMUSG00000028101	Pias3	ENSRNOG00000021218	Pias3
ENSG00000188396	TCTEX1D4	ENSMUSG00000047671	Tctex1d4	ENSRNOG00000018463	Tctex1d4
ENSG00000147324	MFHAS1	ENSMUSG00000070056	Mfhas1	ENSRNOG00000011431	Mfhas1
ENSG00000135148	TRAFD1	ENSMUSG00000042726	Trafd1	ENSRNOG00000001351	Trafd1
ENSG00000197535	MYO5A	ENSMUSG00000034593	Myo5a	ENSRNOG00000058866	Myo5a
ENSG00000028137	TNFRSF1B	ENSMUSG00000028599	Tnfrsf1b	ENSRNOG00000016575	Tnfrsf1b
ENSG00000117054	ACADM	ENSMUSG00000062908	Acadm	ENSRNOG00000009845	Acadm
ENSG00000100591	AHSA1	ENSMUSG00000021037	Ahsa1	ENSRNOG00000048981	Ahsa1
ENSG00000164128	NPY1R	ENSMUSG00000036437	Npy1r	ENSRNOG00000014149	Npy1r
ENSG00000113721	PDGFRB	ENSMUSG00000024620	Pdgfrb	ENSRNOG00000018461	Pdgfrb
ENSG00000078549	ADCYAP1R1	ENSMUSG00000029778	Adcyap1r1	ENSRNOG00000012098	Adcyap1r1
ENSG00000011405	PIK3C2A	ENSMUSG00000030660	Pik3c2a	ENSRNOG00000020479	Pik3c2a
ENSG00000115216	NRBP1	ENSMUSG00000029148	Nrbp1	ENSRNOG00000050570	Nrbp1
ENSG00000182795	C1orf116	ENSMUSG00000042510	AA986860	ENSRNOG00000004341	LOC498222
ENSG00000164129	NPY5R	ENSMUSG00000044014	Npy5r	ENSRNOG00000014172	Npy5r
ENSG00000125753	VASP	ENSMUSG00000030403	Vasp	ENSRNOG00000016367	Vasp
ENSG00000138193	PLCE1	ENSMUSG00000024998	Plce1	ENSRNOG00000014276	Plce1
ENSG00000106524	ANKMY2	ENSMUSG00000036188	Ankmy2	ENSRNOG00000005623	Ankmy2
ENSG00000221866	PLXNA4	ENSMUSG00000029765	Plxna4	ENSRNOG00000013072	Plxna4
ENSG00000144935	TRPC1	ENSMUSG00000032839	Trpc1	ENSRNOG00000054902	Trpc1
ENSG00000171766	GATM	ENSMUSG00000027199	Gatm	ENSRNOG00000000168	Gatm
ENSG00000180667	YOD1	ENSMUSG00000046404	Yod1	ENSRNOG00000025704	Yod1
ENSG00000127603	MACF1	ENSMUSG00000028649	Macf1	ENSRNOG00000016047	Macf1
ENSG00000171476	HOPX	ENSMUSG00000059325	Hopx	ENSRNOG00000024689	Hopx
ENSG00000110700	RPS13	ENSMUSG00000090862	Rps13	ENSRNOG00000028021	Rps13
ENSG00000186364	NUDT17	ENSMUSG00000028100	Nudt17	ENSRNOG00000037217	Nudt17
ENSG00000140326	CDAN1	ENSMUSG00000027284	Cdan1	ENSRNOG00000047427	Cdan1
ENSG00000164163	ABCE1	ENSMUSG00000058355	Abce1	ENSRNOG00000018345	Abce1
ENSG00000151445	VIPAS39	ENSMUSG00000021038	Vipas39	ENSRNOG00000049223	Vipas39
ENSG00000097096	SYDE2	ENSMUSG00000036863	Syde2	ENSRNOG00000026186	Syde2
ENSG00000198483	ANKRD35	ENSMUSG00000038354	Ankrd35	ENSRNOG00000025108	Ankrd35
ENSG00000162642	C1orf52	ENSMUSG00000036873	2410004B18Rik	ENSRNOG00000014857	RGD1560065
ENSG00000165606	DRGX	ENSMUSG00000041730	Prrxl1	ENSRNOG00000020045	Drgx
ENSG00000189159	JPT1	ENSMUSG00000020737	Jpt1	ENSRNOG00000003661	Jpt1
ENSG00000196570	PFN3	ENSMUSG00000044444	Pfn3	ENSRNOG00000047752	Pfn3
ENSG00000121440	PDZRN3	ENSMUSG00000035357	Pdzrn3	ENSRNOG00000057556	Pdzrn3
ENSG00000197381	ADARB1	ENSMUSG00000020262	Adarb1	ENSRNOG00000001227	Adarb1
ENSG00000173914	RBM4B	ENSMUSG00000033760	Rbm4b	ENSRNOG00000061795	Rbm4b
ENSG00000130803	ZNF317	ENSMUSG00000057551	Zfp317	ENSRNOG00000006684	Zfp317
ENSG00000130165	ELOF1	ENSMUSG00000013822	Elof1	ENSRNOG00000014284	Elof1
ENSG00000136425	CIB2	ENSMUSG00000037493	Cib2	ENSRNOG00000059834	Cib2
ENSG00000130638	ATXN10	ENSMUSG00000016541	Atxn10	ENSRNOG00000014637	Atxn10
ENSG00000008294	SPAG9	ENSMUSG00000020859	Spag9	ENSRNOG00000002749	Spag9
ENSG00000162409	PRKAA2	ENSMUSG00000028518	Prkaa2	ENSRNOG00000007706	Prkaa2
ENSG00000143127	ITGA10	ENSMUSG00000090210	Itga10	ENSRNOG00000021217	Itga10
ENSG00000138768	USO1	ENSMUSG00000029407	Uso1	ENSRNOG00000002301	Uso1
ENSG00000151005	TKTL2	ENSMUSG00000025519	Tktl2	ENSRNOG00000014185	Tktl2
ENSG00000153904	DDAH1	ENSMUSG00000028194	Ddah1	ENSRNOG00000014613	Ddah1
ENSG00000198055	GRK6	ENSMUSG00000074886	Grk6	ENSRNOG00000014615	Grk6
ENSG00000110013	SIAE	ENSMUSG00000001942	Siae	ENSRNOG00000031266	Siae
ENSG00000198498	TMA16	ENSMUSG00000025591	Tma16	ENSRNOG00000014188	Tma16
ENSG00000130045	NXNL2	ENSMUSG00000021396	Nxnl2	ENSRNOG00000014538	Nxnl2
ENSG00000151292	CSNK1G3	ENSMUSG00000073563	Csnk1g3	ENSRNOG00000016677	Csnk1g3
ENSG00000166228	PCBD1	ENSMUSG00000020098	Pcbd1	ENSRNOG00000000566	Pcbd1
ENSG00000244754	N4BP2L2	ENSMUSG00000029655	N4bp2l2	ENSRNOG00000001108	N4bp2l2
ENSG00000151572	ANO4	ENSMUSG00000035189	Ano4	ENSRNOG00000006841	Ano4
ENSG00000139842	CUL4A	ENSMUSG00000031446	Cul4a	ENSRNOG00000019649	Cul4a
ENSG00000142867	BCL10	ENSMUSG00000028191	Bcl10	ENSRNOG00000042389	Bcl10
ENSG00000204128	C2orf72	ENSMUSG00000026227	2810459M11Rik	ENSRNOG00000017557	LOC100362216
ENSG00000064199	SPA17	ENSMUSG00000001948	Spa17	ENSRNOG00000010934	Spa17
ENSG00000022976	ZNF839	ENSMUSG00000021271	Zfp839	ENSRNOG00000031661	Zfp839
ENSG00000165409	TSHR	ENSMUSG00000020963	Tshr	ENSRNOG00000003972	Tshr
ENSG00000142583	SLC2A5	ENSMUSG00000028976	Slc2a5	ENSRNOG00000017693	Slc2a5
ENSG00000163710	PCOLCE2	ENSMUSG00000015354	Pcolce2	ENSRNOG00000046848	PCOLCE2
ENSG00000239306	RBM14	ENSMUSG00000006456	Rbm14	ENSRNOG00000045568	Rbm14
ENSG00000154415	PPP1R3A	ENSMUSG00000042717	Ppp1r3a	ENSRNOG00000059350	Ppp1r3a
ENSG00000188986	NELFB	ENSMUSG00000013465	Nelfb	ENSRNOG00000009377	Nelfb
ENSG00000108528	SLC25A11	ENSMUSG00000014606	Slc25a11	ENSRNOG00000003815	Slc25a11
ENSG00000272031	ANKRD34A	ENSMUSG00000049097	Ankrd34a	ENSRNOG00000033741	Ankrd34a
ENSG00000164162	ANAPC10	ENSMUSG00000036977	Anapc10	ENSRNOG00000018296	Anapc10
ENSG00000085511	MAP3K4	ENSMUSG00000014426	Map3k4	ENSRNOG00000017419	Map3k4
ENSG00000271601	LIX1L	ENSMUSG00000049288	Lix1l	ENSRNOG00000021213	Lix1l
ENSG00000186871	ERCC6L	ENSMUSG00000051220	Ercc6l	ENSRNOG00000003208	Ercc6l
ENSG00000101104	PABPC1L	ENSMUSG00000054582	Pabpc1l	ENSRNOG00000012750	Pabpc1l
ENSG00000154310	TNIK	ENSMUSG00000027692	Tnik	ENSRNOG00000012422	Tnik
ENSG00000198034	RPS4X	ENSMUSG00000031320	Rps4x	ENSRNOG00000003201	Rps4x
ENSG00000204371	EHMT2	ENSMUSG00000013787	Ehmt2	ENSRNOG00000030630	Ehmt2
ENSG00000186910	SERPINA11	ENSMUSG00000063232	Serpina11	ENSRNOG00000011141	Serpina11
ENSG00000173064	HECTD4	ENSMUSG00000042744	Hectd4	ENSRNOG00000001352	Hectd4
ENSG00000139597	N4BP2L1	ENSMUSG00000041132	N4bp2l1	ENSRNOG00000059322	N4bp2l1
ENSG00000088205	DDX18	ENSMUSG00000001674	Ddx18	ENSRNOG00000025430	Ddx18
ENSG00000170054	SERPINA9	ENSMUSG00000058260	Serpina9	ENSRNOG00000042391	Serpina9
ENSG00000163947	ARHGEF3	ENSMUSG00000021895	Arhgef3	ENSRNOG00000014363	Arhgef3
ENSG00000102309	PIN4	ENSMUSG00000079480	Pin4	ENSRNOG00000050051	Pin4
ENSG00000189099	PRSS48	ENSMUSG00000049013	Prss48	ENSRNOG00000024208	Prss48
ENSG00000100865	CINP	ENSMUSG00000021276	Cinp	ENSRNOG00000008035	Cinp
ENSG00000106554	CHCHD3	ENSMUSG00000053768	Chchd3	ENSRNOG00000013211	Chchd3
ENSG00000108523	RNF167	ENSMUSG00000040746	Rnf167	ENSRNOG00000003879	Rnf167
ENSG00000166333	ILK	ENSMUSG00000030890	Ilk	ENSRNOG00000018993	Ilk
ENSG00000131187	F12	ENSMUSG00000021492	F12	ENSRNOG00000015139	F12
ENSG00000109686	SH3D19	ENSMUSG00000028082	Sh3d19	ENSRNOG00000011752	Sh3d19
ENSG00000125931	CITED1	ENSMUSG00000051159	Cited1	ENSRNOG00000003189	Cited1
ENSG00000077044	DGKD	ENSMUSG00000070738	Dgkd	ENSRNOG00000023238	Dgkd
ENSG00000187889	FYB2	ENSMUSG00000078612	Fyb2	ENSRNOG00000030938	AABR07049499.1
ENSG00000167588	GPD1	ENSMUSG00000023019	Gpd1	ENSRNOG00000056457	Gpd1
ENSG00000131188	PRR7	ENSMUSG00000034686	Prr7	ENSRNOG00000021447	Prr7
ENSG00000168610	STAT3	ENSMUSG00000004040	Stat3	ENSRNOG00000019742	Stat3
ENSG00000009780	FAM76A	ENSMUSG00000028878	Fam76a	ENSRNOG00000011254	Fam76a
ENSG00000188582	PAQR9	ENSMUSG00000064225	Paqr9	ENSRNOG00000032374	Paqr9
ENSG00000064419	TNPO3	ENSMUSG00000012535	Tnpo3	ENSRNOG00000021758	Tnpo3
ENSG00000182606	TRAK1	ENSMUSG00000032536	Trak1	ENSRNOG00000019262	Trak1
ENSG00000265972	TXNIP	ENSMUSG00000038393	Txnip	ENSRNOG00000021201	Txnip
ENSG00000172403	SYNPO2	ENSMUSG00000050315	Synpo2	ENSRNOG00000014867	Synpo2
ENSG00000163714	U2SURP	ENSMUSG00000032407	U2surp	ENSRNOG00000008607	U2surp
ENSG00000168243	GNG4	ENSMUSG00000021303	Gng4	ENSRNOG00000047080	Gng4
ENSG00000126226	PCID2	ENSMUSG00000038542	Pcid2	ENSRNOG00000025222	Pcid2
ENSG00000165355	FBXO33	ENSMUSG00000035329	Fbxo33	ENSRNOG00000005285	Fbxo33
ENSG00000173320	STOX2	ENSMUSG00000038143	Stox2	ENSRNOG00000009590	Stox2
ENSG00000142871	CYR61	ENSMUSG00000028195	Cyr61	ENSRNOG00000014350	Cyr61
ENSG00000025772	TOMM34	ENSMUSG00000018322	Tomm34	ENSRNOG00000029799	Tomm34
ENSG00000213694	S1PR3	ENSMUSG00000067586	S1pr3	ENSRNOG00000014524	S1pr3
ENSG00000103599	IQCH	ENSMUSG00000037801	Iqch	ENSRNOG00000008353	Iqch
ENSG00000156194	PPEF2	ENSMUSG00000029410	Ppef2	ENSRNOG00000052061	Ppef2
ENSG00000256870	SLC5A8	ENSMUSG00000020062	Slc5a8	ENSRNOG00000006367	Slc5a8
ENSG00000168509	HJV	ENSMUSG00000038403	Hfe2	ENSRNOG00000021200	Hjv
ENSG00000102908	NFAT5	ENSMUSG00000003847	Nfat5	ENSRNOG00000011879	Nfat5
ENSG00000167889	MGAT5B	ENSMUSG00000043857	Mgat5b	ENSRNOG00000024954	Mgat5b
ENSG00000117174	ZNHIT6	ENSMUSG00000074182	Znhit6	ENSRNOG00000030049	Znhit6
ENSG00000164303	ENPP6	ENSMUSG00000038173	Enpp6	ENSRNOG00000009660	Enpp6
ENSG00000143669	LYST	ENSMUSG00000019726	Lyst	ENSRNOG00000058094	AABR07028902.1
ENSG00000164164	OTUD4	ENSMUSG00000036990	Otud4	ENSRNOG00000018477	Otud4
ENSG00000110375	UPK2	ENSMUSG00000041523	Upk2	ENSRNOG00000043324	Upk2
ENSG00000157131	C8A	ENSMUSG00000035031	C8a	ENSRNOG00000007697	C8a
ENSG00000102575	ACP5	ENSMUSG00000001348	Acp5	ENSRNOG00000046261	Acp5
ENSG00000163958	ZDHHC19	ENSMUSG00000052363	Zdhhc19	ENSRNOG00000025055	Zdhhc19
ENSG00000186174	BCL9L	ENSMUSG00000063382	Bcl9l	ENSRNOG00000012420	Bcl9l
ENSG00000111371	SLC38A1	ENSMUSG00000023169	Slc38a1	ENSRNOG00000005291	Slc38a1
ENSG00000242689	CNTF	ENSMUSG00000079415	Cntf	ENSRNOG00000012460	Cntf
ENSG00000134594	RAB33A	ENSMUSG00000031104	Rab33a	ENSRNOG00000006698	Rab33a
ENSG00000172399	MYOZ2	ENSMUSG00000028116	Myoz2	ENSRNOG00000014815	Myoz2
ENSG00000151876	FBXO4	ENSMUSG00000022184	Fbxo4	ENSRNOG00000015622	Fbxo4
ENSG00000160683	CXCR5	ENSMUSG00000047880	Cxcr5	ENSRNOG00000012430	Cxcr5
ENSG00000139624	CERS5	ENSMUSG00000023021	Cers5	ENSRNOG00000052990	Cers5
ENSG00000176390	CRLF3	ENSMUSG00000017561	Crlf3	ENSRNOG00000050657	Crlf3
ENSG00000170703	TTLL6	ENSMUSG00000038756	Ttll6	ENSRNOG00000004939	Ttll6
ENSG00000165819	METTL3	ENSMUSG00000022160	Mettl3	ENSRNOG00000013111	Mettl3
ENSG00000198569	SLC34A3	ENSMUSG00000006469	Slc34a3	ENSRNOG00000010451	Slc34a3
[truncated: 13,254 more rows]
